# Supplementary material for: Metastable silica high pressure polymorphs as structural proxies of deep Earth silicate melts
Source: Nat Commun. 2018 Nov 15;9:4789. doi: 10.1038/s41467-018-07265-z (PMC6237875; doi:10.1038/s41467-018-07265-z)
Supplement: Supplementary file 4 — Supplementary Data 1 [file 41467_2018_7265_MOESM4_ESM.cif]

 
data_Coesite-III_27.9GPa

_publ_requested_journal          'Nature (London)'

_publ_contact_author_name        'Elena Bykova'
_publ_contact_author_address     
;P02.2 Extreme Conditions Beamline, Deutsches Elektronen-Synchrotron
Notkestra\&se 85,
Hamburg, D-22607
Germany
;
_publ_contact_author_email       elena.bykova@desy.de
_publ_contact_author_phone       49(0)4089985674

loop_
_publ_author_name
_publ_author_address
'Bykova, E.'
;P02.2 Extreme Conditions Beamline, Deutsches Elektronen-Synchrotron
Notkestra\&se 85,
Hamburg, D-22607
Germany
;
'\<Cernok, A.'
;School of Physical Sciences, Lunar Research Group,
The Open University 
Milton Keynes, MK7 6AA
England  
;
'Bykov, M.'
;Bayerisches Geoinstitut
University of Bayreuth, Universitaetsstrasse 30
Bayreuth, D-95440
Germany
;
'Tidholm, J.'
;Department of Physics, Chemistry and Biology (IFM), 
Link\"oping University, 
Link\"oping, SE-58183
Sweden
;
'Abrikosov, I.'
;Department of Physics, Chemistry and Biology (IFM), 
Link\"oping University, 
Link\"oping, SE-58183
Sweden
;
'Liermann, H.-P.'
;P02.2 Extreme Conditions Beamline, Deutsches Elektronen-Synchrotron
Notkestra\&se 85,
Hamburg, D-22607
Germany
;
'Hanfland M.'
;European Synchrotron Radiation Facility, 
BP 220, Grenoble F-38043, 
France
;
'Dubrovinsky, L.'
;Bayerisches Geoinstitut
University of Bayreuth, Universitaetsstrasse 30
Bayreuth, D-95440
Germany
;

_audit_creation_method           SHELXL-2014/7
_chemical_name_systematic        'silicon dioxide'
_chemical_name_common            'silicon dioxide'
_chemical_formula_moiety         'O2 Si'
_chemical_formula_sum            'O2 Si'
_chemical_melting_point          ?

_exptl_crystal_description       plate
_exptl_crystal_colour            'clear colourless'

_diffrn_ambient_temperature      296(2)
_diffrn_ambient_pressure         27900000
_chemical_formula_weight         60.09


loop_
 _atom_type_symbol
 _atom_type_description
 _atom_type_scat_dispersion_real
 _atom_type_scat_dispersion_imag
 _atom_type_scat_source
 'O'  'O'  -0.0010   0.0008
 'International Tables Vol C Tables 4.2.6.8 and 6.1.1.4'
 'Si'  'Si'   0.0082   0.0107
 'International Tables Vol C Tables 4.2.6.8 and 6.1.1.4'
 
_space_group_crystal_system       triclinic
_space_group_IT_number            2
_space_group_name_H-M_alt         'P -1'
_space_group_name_Hall            '-P 1'
 
_shelx_space_group_comment
;
The symmetry employed for this shelxl refinement is uniquely defined
by the following loop, which should always be used as a source of
symmetry information in preference to the above space-group names.
They are only intended as comments.
;
 
loop_
 _space_group_symop_operation_xyz
 'x, y, z'
 '-x, -y, -z'
 
_cell_length_a                    6.571(3)
_cell_length_b                    17.790(7)
_cell_length_c                    6.766(4)
_cell_angle_alpha                 82.14(4)
_cell_angle_beta                  120.81(6)
_cell_angle_gamma                 87.13(3)
_cell_volume                      666.2(6)
_cell_formula_units_Z             24
_cell_measurement_temperature     296(2)
_cell_measurement_reflns_used   605
_cell_measurement_theta_min     2.9390
_cell_measurement_theta_max     11.9620
 

_exptl_crystal_density_meas       ?
_exptl_crystal_density_method     ?
_exptl_crystal_density_diffrn     3.595          
_exptl_crystal_F_000              720
_exptl_transmission_factor_min    ?
_exptl_transmission_factor_max    ?
_exptl_crystal_size_max           0.020
_exptl_crystal_size_mid           0.020
_exptl_crystal_size_min           0.005
_exptl_absorpt_coefficient_mu     0.149
_shelx_estimated_absorpt_T_min    0.997
_shelx_estimated_absorpt_T_max    0.999
_exptl_absorpt_correction_T_min                   0.17226
_exptl_absorpt_correction_T_max                   1.00000
_exptl_absorpt_correction_type            'multi-scan'
_exptl_absorpt_process_details
;
CrysAlisPro, Agilent Technologies,
Version 1.171.37.35 (release 13-08-2014 CrysAlis171 .NET)
(compiled Aug 13 2014,18:06:01)
Empirical absorption correction using spherical harmonics,
 implemented in SCALE3 ABSPACK scaling algorithm.
;


_diffrn_radiation_probe          x-ray
_diffrn_radiation_type           synchrotron
_diffrn_radiation_wavelength     0.29004
_diffrn_source                   synchrotron
_diffrn_source_type              'P02.2 Extreme Conditions Beamline, DESY'
_diffrn_measurement_device_type  
;
customized \w-circle diffractometer
;
_diffrn_measurement_method       '\w scans'

_diffrn_detector_area_resol_mean  ?
_diffrn_reflns_number             1295
_diffrn_reflns_av_unetI/netI      0.0450
_diffrn_reflns_av_R_equivalents   0.0329
_diffrn_reflns_limit_h_min        -8
_diffrn_reflns_limit_h_max        8
_diffrn_reflns_limit_k_min        -23
_diffrn_reflns_limit_k_max        23
_diffrn_reflns_limit_l_min        -7
_diffrn_reflns_limit_l_max        5
_diffrn_reflns_theta_min          2.839
_diffrn_reflns_theta_max          11.146
_diffrn_reflns_theta_full         10.500
_diffrn_measured_fraction_theta_max   0.253
_diffrn_measured_fraction_theta_full  0.253
_diffrn_reflns_Laue_measured_fraction_max    0.253
_diffrn_reflns_Laue_measured_fraction_full   0.253
_diffrn_reflns_point_group_measured_fraction_max   0.253
_diffrn_reflns_point_group_measured_fraction_full  0.253
_reflns_number_total              833
_reflns_number_gt                 681
_reflns_threshold_expression      'I > 2\s(I)'
_reflns_Friedel_coverage          0.000
_reflns_Friedel_fraction_max      .
_reflns_Friedel_fraction_full     .
 
_reflns_special_details
;
 Reflections were merged by SHELXL according to the crystal
 class for the calculation of statistics and refinement.
 
 _reflns_Friedel_fraction is defined as the number of unique
 Friedel pairs measured divided by the number that would be
 possible theoretically, ignoring centric projections and
 systematic absences.
;
 
_computing_data_collection
;
CrysAlisPro, Agilent Technologies,
Version 1.171.37.35 (release 13-08-2014 CrysAlis171 .NET)
(compiled Aug 13 2014,18:06:01)
;
_computing_cell_refinement
;
CrysAlisPro, Agilent Technologies,
Version 1.171.37.35 (release 13-08-2014 CrysAlis171 .NET)
(compiled Aug 13 2014,18:06:01)
;
_computing_data_reduction
;
CrysAlisPro, Agilent Technologies,
Version 1.171.37.35 (release 13-08-2014 CrysAlis171 .NET)
(compiled Aug 13 2014,18:06:01)
;

_computing_structure_solution    'SHELXS-2013/1 (Sheldrick, 2013)'
_computing_structure_refinement  'SHELXL-2014/7 (Sheldrick, 2014)'

_computing_molecular_graphics     ?
_computing_publication_material   ?
_refine_special_details           ?
_refine_ls_structure_factor_coef  Fsqd
_refine_ls_matrix_type            full
_refine_ls_weighting_scheme       calc
_refine_ls_weighting_details
'w=1/[\s^2^(Fo^2^)+(0.2000P)^2^] where P=(Fo^2^+2Fc^2^)/3'
_atom_sites_solution_primary      ?
_atom_sites_solution_secondary    ?
_atom_sites_solution_hydrogens    .
_refine_ls_hydrogen_treatment     undef
_refine_ls_extinction_method      none
_refine_ls_extinction_coef        .
_refine_ls_number_reflns          833
_refine_ls_number_parameters      143
_refine_ls_number_restraints      0
_refine_ls_R_factor_all           0.1481
_refine_ls_R_factor_gt            0.1364
_refine_ls_wR_factor_ref          0.3632
_refine_ls_wR_factor_gt           0.3472
_refine_ls_goodness_of_fit_ref    1.625
_refine_ls_restrained_S_all       1.625
_refine_ls_shift/su_max           0.000
_refine_ls_shift/su_mean          0.000
 
loop_
 _atom_site_label
 _atom_site_type_symbol
 _atom_site_fract_x
 _atom_site_fract_y
 _atom_site_fract_z
 _atom_site_U_iso_or_equiv
 _atom_site_adp_type
 _atom_site_occupancy
 _atom_site_site_symmetry_order  
 _atom_site_calc_flag
 _atom_site_refinement_flags_posn
 _atom_site_refinement_flags_adp
 _atom_site_refinement_flags_occupancy
 _atom_site_disorder_assembly
 _atom_site_disorder_group
Si1 Si 0.4846(15) 0.0964(5) 0.892(3) 0.0166(12) Uiso 1 1 d . . . . .
Si2 Si 0.4684(16) 0.1068(6) 0.477(3) 0.0193(13) Uiso 1 1 d . . . . .
Si3 Si 0.2721(15) 0.2645(6) 0.279(3) 0.0170(12) Uiso 1 1 d . . . . .
Si4 Si 0.0798(15) 0.7676(5) 0.587(3) 0.0173(12) Uiso 1 1 d . . . . .
Si5 Si 0.4783(15) 0.7478(5) 0.076(3) 0.0163(12) Uiso 1 1 d . . . . .
Si6 Si 0.2071(16) 0.5509(6) 0.750(3) 0.0189(13) Uiso 1 1 d . . . . .
Si7 Si 0.2403(16) 0.5769(6) 0.172(3) 0.0179(12) Uiso 1 1 d . . . . .
Si8 Si 0.4074(15) 0.4189(5) 0.362(3) 0.0145(12) Uiso 1 1 d . . . . .
Si9 Si 0.1482(17) 0.3973(6) 0.747(3) 0.0181(12) Uiso 1 1 d . . . . .
Si10 Si 0.0861(15) 0.7682(6) 0.184(3) 0.0169(12) Uiso 1 1 d . . . . .
Si11 Si 0.1106(15) 0.0747(5) 0.004(3) 0.0172(13) Uiso 1 1 d . . . . .
Si12 Si 0.1415(16) 0.9180(6) 0.636(3) 0.0189(12) Uiso 1 1 d . . . . .
O1 O 0.0000 0.0000 0.5000 0.053(7) Uiso 1 2 d S . P . .
O2 O 0.0000 0.0000 0.0000 0.021(4) Uiso 1 2 d S . P . .
O3 O 0.489(4) 0.0633(14) 0.679(8) 0.017(3) Uiso 1 1 d . . . . .
O4 O 0.207(4) 0.0957(14) 0.253(8) 0.018(3) Uiso 1 1 d . . . . .
O5 O 0.246(4) 0.9047(16) 0.900(8) 0.027(3) Uiso 1 1 d . . . . .
O6 O 0.027(4) 0.1448(13) 0.483(7) 0.018(3) Uiso 1 1 d . . . . .
O7 O 0.469(4) 0.1995(14) 0.478(8) 0.021(3) Uiso 1 1 d . . . . .
O8 O 0.374(4) 0.1845(13) 0.818(7) 0.015(2) Uiso 1 1 d . . . . .
O9 O 0.072(4) 0.2820(14) 0.331(8) 0.022(3) Uiso 1 1 d . . . . .
O10 O 0.279(4) 0.7352(13) 0.133(7) 0.017(2) Uiso 1 1 d . . . . .
O11 O 0.328(4) 0.3264(13) 0.815(7) 0.016(2) Uiso 1 1 d . . . . .
O12 O 0.495(4) 0.4133(14) 0.617(7) 0.019(3) Uiso 1 1 d . . . . .
O13 O 0.243(4) 0.6004(14) 0.953(7) 0.018(3) Uiso 1 1 d . . . . .
O14 O 0.060(4) 0.4234(15) 0.493(8) 0.021(3) Uiso 1 1 d . . . . .
O15 O 0.196(4) 0.4883(14) 0.226(7) 0.020(3) Uiso 1 1 d . . . . .
O16 O 0.273(5) 0.4640(16) 0.884(9) 0.024(3) Uiso 1 1 d . . . . .
O17 O 0.369(4) 0.5597(15) 0.645(8) 0.027(3) Uiso 1 1 d . . . . .
O18 O 0.368(4) 0.3422(14) 0.267(7) 0.016(2) Uiso 1 1 d . . . . .
O19 O 0.040(4) 0.6236(14) 0.183(7) 0.018(3) Uiso 1 1 d . . . . .
O20 O 0.182(4) 0.2315(15) 0.054(8) 0.019(3) Uiso 1 1 d . . . . .
O21 O 0.348(4) 0.7660(15) 0.792(8) 0.019(3) Uiso 1 1 d . . . . .
O22 O 0.104(4) 0.7266(15) 0.403(8) 0.018(3) Uiso 1 1 d . . . . .
O23 O 0.084(4) 0.8604(14) 0.180(7) 0.020(3) Uiso 1 1 d . . . . .
O24 O 0.355(5) 0.9180(16) 0.601(9) 0.027(3) Uiso 1 1 d . . . . .
O25 O 0.324(4) 0.0511(14) 0.964(7) 0.020(3) Uiso 1 1 d . . . . .
 
_geom_special_details
;
 All esds (except the esd in the dihedral angle between two l.s. planes)
 are estimated using the full covariance matrix.  The cell esds are taken
 into account individually in the estimation of esds in distances, angles
 and torsion angles; correlations between esds in cell parameters are only
 used when they are defined by crystal symmetry.  An approximate (isotropic)
 treatment of cell esds is used for estimating esds involving l.s. planes.
;
 
loop_
 _geom_bond_atom_site_label_1
 _geom_bond_atom_site_label_2
 _geom_bond_distance
 _geom_bond_site_symmetry_2
 _geom_bond_publ_flag
Si1 O25 1.58(2) . ?
Si1 O8 1.59(3) . ?
Si1 O5 1.60(3) 2_667 ?
Si1 O3 1.64(3) . ?
Si1 Si2 2.74(2) . ?
Si1 Si5 2.824(8) 2_666 ?
Si1 Si12 2.83(2) 2_667 ?
Si2 O3 1.41(5) . ?
Si2 O24 1.564(18) 2_666 ?
Si2 O7 1.652(19) . ?
Si2 O4 1.65(3) . ?
Si3 O20 1.54(3) . ?
Si3 O9 1.552(15) . ?
Si3 O18 1.559(19) . ?
Si3 O7 1.57(4) . ?
Si4 O6 1.58(3) 2_566 ?
Si4 O21 1.59(3) . ?
Si4 O22 1.59(3) . ?
Si4 O9 1.62(3) 2_566 ?
Si4 Si10 2.75(2) . ?
Si4 Si12 2.764(8) . ?
Si5 O10 1.557(18) . ?
Si5 O11 1.58(3) 2_666 ?
Si5 O8 1.595(11) 2_666 ?
Si5 O21 1.63(5) 1_554 ?
Si5 Si1 2.824(8) 2_666 ?
Si6 O17 1.56(3) . ?
Si6 O16 1.59(4) . ?
Si6 O13 1.65(2) . ?
Si6 O14 1.66(4) 2_566 ?
Si6 Si9 2.779(10) . ?
Si7 O13 1.49(4) 1_554 ?
Si7 O19 1.557(12) . ?
Si7 O12 1.63(3) 2_666 ?
Si7 O15 1.64(3) . ?
Si7 Si8 2.81(2) 2_666 ?
Si7 Si8 2.829(16) . ?
Si8 O12 1.50(4) . ?
Si8 O17 1.558(16) 2_666 ?
Si8 O18 1.564(11) . ?
Si8 O15 1.58(3) . ?
Si8 Si7 2.81(2) 2_666 ?
Si9 O14 1.50(5) . ?
Si9 O11 1.53(2) . ?
Si9 O19 1.58(2) 2_566 ?
Si9 O16 1.599(16) . ?
Si10 O22 1.51(5) . ?
Si10 O10 1.581(13) . ?
Si10 O23 1.636(19) . ?
Si10 O20 1.67(3) 2_565 ?
Si11 O23 1.53(4) 2_565 ?
Si11 O2 1.543(6) . ?
Si11 O4 1.58(4) . ?
Si11 O25 1.608(13) 1_554 ?
Si12 O5 1.53(5) . ?
Si12 O24 1.539(17) . ?
Si12 O1 1.569(13) 1_565 ?
Si12 O6 1.603(12) 2_566 ?
Si12 Si1 2.83(2) 2_667 ?
O1 Si12 1.569(13) 2_566 ?
O1 Si12 1.569(13) 1_545 ?
O2 Si11 1.543(6) 2 ?
O5 Si1 1.60(3) 2_667 ?
O6 Si4 1.58(3) 2_566 ?
O6 Si12 1.603(12) 2_566 ?
O8 Si5 1.595(11) 2_666 ?
O9 Si4 1.62(3) 2_566 ?
O11 Si5 1.58(3) 2_666 ?
O12 Si7 1.63(3) 2_666 ?
O13 Si7 1.49(4) 1_556 ?
O14 Si6 1.66(4) 2_566 ?
O17 Si8 1.558(15) 2_666 ?
O19 Si9 1.58(2) 2_566 ?
O20 Si10 1.67(3) 2_565 ?
O21 Si5 1.63(5) 1_556 ?
O23 Si11 1.53(4) 2_565 ?
O24 Si2 1.564(18) 2_666 ?
O25 Si11 1.607(13) 1_556 ?
 
loop_
 _geom_angle_atom_site_label_1
 _geom_angle_atom_site_label_2
 _geom_angle_atom_site_label_3
 _geom_angle
 _geom_angle_site_symmetry_1
 _geom_angle_site_symmetry_3
 _geom_angle_publ_flag
O25 Si1 O8 106.7(10) . . ?
O25 Si1 O5 115(2) . 2_667 ?
O8 Si1 O5 103.6(12) . 2_667 ?
O25 Si1 O3 110.3(10) . . ?
O8 Si1 O3 112(2) . . ?
O5 Si1 O3 108.7(12) 2_667 . ?
O25 Si1 Si2 126.7(12) . . ?
O8 Si1 Si2 89.1(15) . . ?
O5 Si1 Si2 109.5(13) 2_667 . ?
O3 Si1 Si2 24.4(12) . . ?
O25 Si1 Si5 121.4(5) . 2_666 ?
O8 Si1 Si5 27.7(8) . 2_666 ?
O5 Si1 Si5 76.0(9) 2_667 2_666 ?
O3 Si1 Si5 120.0(12) . 2_666 ?
Si2 Si1 Si5 96.1(6) . 2_666 ?
O25 Si1 Si12 92.1(15) . 2_667 ?
O8 Si1 Si12 103.6(13) . 2_667 ?
O5 Si1 Si12 24.8(14) 2_667 2_667 ?
O3 Si1 Si12 128.7(11) . 2_667 ?
Si2 Si1 Si12 134.0(3) . 2_667 ?
Si5 Si1 Si12 79.5(4) 2_666 2_667 ?
O3 Si2 O24 119(2) . 2_666 ?
O3 Si2 O7 113.8(16) . . ?
O24 Si2 O7 107.1(12) 2_666 . ?
O3 Si2 O4 106.2(16) . . ?
O24 Si2 O4 102.2(15) 2_666 . ?
O7 Si2 O4 107.4(16) . . ?
O3 Si2 Si1 28.6(5) . . ?
O24 Si2 Si1 136.0(19) 2_666 . ?
O7 Si2 Si1 85.4(14) . . ?
O4 Si2 Si1 114.3(11) . . ?
O20 Si3 O9 112.7(13) . . ?
O20 Si3 O18 113(2) . . ?
O9 Si3 O18 104.8(9) . . ?
O20 Si3 O7 104.3(17) . . ?
O9 Si3 O7 109(2) . . ?
O18 Si3 O7 112.9(14) . . ?
O6 Si4 O21 103.2(12) 2_566 . ?
O6 Si4 O22 120(2) 2_566 . ?
O21 Si4 O22 104.0(12) . . ?
O6 Si4 O9 109.5(10) 2_566 2_566 ?
O21 Si4 O9 113(2) . 2_566 ?
O22 Si4 O9 107.4(10) . 2_566 ?
O6 Si4 Si10 93.6(15) 2_566 . ?
O21 Si4 Si10 107.0(12) . . ?
O22 Si4 Si10 26.9(15) . . ?
O9 Si4 Si10 126.7(11) 2_566 . ?
O6 Si4 Si12 30.0(8) 2_566 . ?
O21 Si4 Si12 73.4(9) . . ?
O22 Si4 Si12 125.3(13) . . ?
O9 Si4 Si12 124.2(5) 2_566 . ?
Si10 Si4 Si12 99.8(5) . . ?
O10 Si5 O11 110.6(17) . 2_666 ?
O10 Si5 O8 114.4(9) . 2_666 ?
O11 Si5 O8 105.1(12) 2_666 2_666 ?
O10 Si5 O21 107.2(16) . 1_554 ?
O11 Si5 O21 110.3(14) 2_666 1_554 ?
O8 Si5 O21 109.4(19) 2_666 1_554 ?
O10 Si5 Si1 100.6(6) . 2_666 ?
O11 Si5 Si1 132.5(6) 2_666 2_666 ?
O8 Si5 Si1 27.6(12) 2_666 2_666 ?
O21 Si5 Si1 92.8(10) 1_554 2_666 ?
O17 Si6 O16 105.6(14) . . ?
O17 Si6 O13 119.4(9) . . ?
O16 Si6 O13 103(2) . . ?
O17 Si6 O14 100(2) . 2_566 ?
O16 Si6 O14 117.7(12) . 2_566 ?
O13 Si6 O14 111.8(13) . 2_566 ?
O17 Si6 Si9 101.1(7) . . ?
O16 Si6 Si9 29.5(13) . . ?
O13 Si6 Si9 127.8(15) . . ?
O14 Si6 Si9 90.5(7) 2_566 . ?
O13 Si7 O19 115(2) 1_554 . ?
O13 Si7 O12 104.9(15) 1_554 2_666 ?
O19 Si7 O12 111.2(12) . 2_666 ?
O13 Si7 O15 116.4(12) 1_554 . ?
O19 Si7 O15 102.0(10) . . ?
O12 Si7 O15 107.8(19) 2_666 . ?
O13 Si7 Si8 129.3(7) 1_554 2_666 ?
O19 Si7 Si8 93.5(14) . 2_666 ?
O12 Si7 Si8 24.8(12) 2_666 2_666 ?
O15 Si7 Si8 95.9(15) . 2_666 ?
O13 Si7 Si8 111.8(8) 1_554 . ?
O19 Si7 Si8 124.9(14) . . ?
O12 Si7 Si8 83.1(11) 2_666 . ?
O15 Si7 Si8 28.2(8) . . ?
Si8 Si7 Si8 78.7(5) 2_666 . ?
O12 Si8 O17 101.2(16) . 2_666 ?
O12 Si8 O18 116.7(19) . . ?
O17 Si8 O18 102.4(7) 2_666 . ?
O12 Si8 O15 106.3(15) . . ?
O17 Si8 O15 110.5(17) 2_666 . ?
O18 Si8 O15 118.2(16) . . ?
O12 Si8 Si7 27.0(5) . 2_666 ?
O17 Si8 Si7 74.3(16) 2_666 2_666 ?
O18 Si8 Si7 121.5(16) . 2_666 ?
O15 Si8 Si7 117.1(10) . 2_666 ?
O12 Si8 Si7 103.8(9) . . ?
O17 Si8 Si7 82.8(12) 2_666 . ?
O18 Si8 Si7 136.9(18) . . ?
O15 Si8 Si7 29.3(5) . . ?
Si7 Si8 Si7 101.3(5) 2_666 . ?
O14 Si9 O11 102.6(16) . . ?
O14 Si9 O19 118.3(17) . 2_566 ?
O11 Si9 O19 109.7(16) . 2_566 ?
O14 Si9 O16 108(2) . . ?
O11 Si9 O16 112.1(15) . . ?
O19 Si9 O16 105.7(11) 2_566 . ?
O14 Si9 Si6 81.2(9) . . ?
O11 Si9 Si6 130.9(5) . . ?
O19 Si9 Si6 110.8(6) 2_566 . ?
O16 Si9 Si6 29.5(19) . . ?
O22 Si10 O10 114.8(19) . . ?
O22 Si10 O23 111.2(16) . . ?
O10 Si10 O23 111.1(10) . . ?
O22 Si10 O20 111.9(16) . 2_565 ?
O10 Si10 O20 107.0(15) . 2_565 ?
O23 Si10 O20 99.9(16) . 2_565 ?
O22 Si10 Si4 28.6(5) . . ?
O10 Si10 Si4 133.3(17) . . ?
O23 Si10 Si4 83.0(14) . . ?
O20 Si10 Si4 114.3(11) 2_565 . ?
O23 Si11 O2 109.4(6) 2_565 . ?
O23 Si11 O4 108.3(15) 2_565 . ?
O2 Si11 O4 107.5(13) . . ?
O23 Si11 O25 116(2) 2_565 1_554 ?
O2 Si11 O25 103.1(7) . 1_554 ?
O4 Si11 O25 112.0(14) . 1_554 ?
O5 Si12 O24 107(2) . . ?
O5 Si12 O1 114.7(9) . 1_565 ?
O24 Si12 O1 101.6(17) . 1_565 ?
O5 Si12 O6 111.7(19) . 2_566 ?
O24 Si12 O6 113.0(9) . 2_566 ?
O1 Si12 O6 108.9(15) 1_565 2_566 ?
O5 Si12 Si4 96.5(11) . . ?
O24 Si12 Si4 95.5(7) . . ?
O1 Si12 Si4 137.7(7) 1_565 . ?
O6 Si12 Si4 29.5(11) 2_566 . ?
O5 Si12 Si1 26.0(5) . 2_667 ?
O24 Si12 Si1 80.9(18) . 2_667 ?
O1 Si12 Si1 117.5(4) 1_565 2_667 ?
O6 Si12 Si1 127.6(17) 2_566 2_667 ?
Si4 Si12 Si1 103.1(6) . 2_667 ?
Si12 O1 Si12 180.0(4) 2_566 1_545 ?
Si11 O2 Si11 180.0 2 . ?
Si2 O3 Si1 127.0(14) . . ?
Si11 O4 Si2 136.6(10) . . ?
Si12 O5 Si1 129.3(16) . 2_667 ?
Si4 O6 Si12 120.6(19) 2_566 2_566 ?
Si3 O7 Si2 125.0(17) . . ?
Si1 O8 Si5 124.7(19) . 2_666 ?
Si3 O9 Si4 136.3(16) . 2_566 ?
Si5 O10 Si10 150.1(14) . . ?
Si9 O11 Si5 172(3) . 2_666 ?
Si8 O12 Si7 128.2(14) . 2_666 ?
Si7 O13 Si6 130.1(16) 1_556 . ?
Si9 O14 Si6 135.1(12) . 2_566 ?
Si8 O15 Si7 122.5(9) . . ?
Si6 O16 Si9 121(3) . . ?
Si8 O17 Si6 155(2) 2_666 . ?
Si3 O18 Si8 143.8(19) . . ?
Si7 O19 Si9 134.9(19) . 2_566 ?
Si3 O20 Si10 134.8(9) . 2_565 ?
Si4 O21 Si5 132.6(17) . 1_556 ?
Si10 O22 Si4 124.5(17) . . ?
Si11 O23 Si10 127.5(17) 2_565 . ?
Si12 O24 Si2 159.2(10) . 2_666 ?
Si1 O25 Si11 135.2(16) . 1_556 ?
 
_refine_diff_density_max    1.178
_refine_diff_density_min   -1.421
_refine_diff_density_rms    0.313

_shelx_res_file
;

    C:\XCALIB~1\HASYLA~1\COESIT~1\p02_cal\struct\tmp\COEIII~1\test_a.res created by SHELXL-2014/7

TITL test in P-1
CELL 0.29004 6.5709 17.7900 6.7662 82.141 120.812 87.129
ZERR 24.0000 0.0028 0.0066 0.0041 0.039 0.055 0.033
LATT 1
SFAC O SI
DISP              Si    0.00816    0.01070        28.03
DISP              O    -0.00101    0.00082         6.64
UNIT 48 24
MERG 2
SHEL 99999.00 0.75
FMAP 2
GRID
PLAN 20
TEMP 23
SIZE 0.02 0.02 0.005
OMIT    -6 -11 1
OMIT    -4 15 5
OMIT    -5 2 3
OMIT    -1 5 2
OMIT    0  12   4
L.S. 10
ACTA 21
WGHT    0.200000
FVAR       0.15349
SI1   2    0.484583    0.096365    0.891882    11.00000    0.01659
SI2   2    0.468421    0.106753    0.476723    11.00000    0.01934
SI3   2    0.272088    0.264482    0.278892    11.00000    0.01697
SI4   2    0.079844    0.767615    0.586535    11.00000    0.01727
SI5   2    0.478274    0.747750    0.076426    11.00000    0.01628
SI6   2    0.207055    0.550868    0.750360    11.00000    0.01886
SI7   2    0.240256    0.576857    0.172234    11.00000    0.01791
SI8   2    0.407384    0.418932    0.361561    11.00000    0.01453
SI9   2    0.148196    0.397329    0.746707    11.00000    0.01814
SI10  2    0.086126    0.768235    0.183694    11.00000    0.01692
SI11  2    0.110611    0.074711    0.004308    11.00000    0.01718
SI12  2    0.141492    0.917952    0.635581    11.00000    0.01894
O1    1    0.000000    0.000000    0.500000    10.50000    0.05265
O2    1    0.000000    0.000000    0.000000    10.50000    0.02056
O3    1    0.489045    0.063339    0.678903    11.00000    0.01699
O4    1    0.206675    0.095718    0.253260    11.00000    0.01768
O5    1    0.245644    0.904663    0.899940    11.00000    0.02690
O6    1    0.026690    0.144756    0.483214    11.00000    0.01781
O7    1    0.469028    0.199483    0.478461    11.00000    0.02110
O8    1    0.374160    0.184517    0.818243    11.00000    0.01547
O9    1    0.072162    0.281958    0.330870    11.00000    0.02244
O10   1    0.279451    0.735187    0.133216    11.00000    0.01699
O11   1    0.328026    0.326427    0.815369    11.00000    0.01640
O12   1    0.495353    0.413309    0.616928    11.00000    0.01917
O13   1    0.242582    0.600384    0.953249    11.00000    0.01844
O14   1    0.059925    0.423359    0.492798    11.00000    0.02096
O15   1    0.195789    0.488260    0.225547    11.00000    0.02014
O16   1    0.273061    0.463961    0.883688    11.00000    0.02398
O17   1    0.368650    0.559705    0.644601    11.00000    0.02696
O18   1    0.368458    0.342219    0.266733    11.00000    0.01620
O19   1    0.040286    0.623648    0.182571    11.00000    0.01769
O20   1    0.182002    0.231517    0.054283    11.00000    0.01929
O21   1    0.348092    0.765986    0.792080    11.00000    0.01935
O22   1    0.104481    0.726585    0.403151    11.00000    0.01820
O23   1    0.084075    0.860401    0.180373    11.00000    0.01986
O24   1    0.355406    0.918000    0.601017    11.00000    0.02732
O25   1    0.324401    0.051056    0.964389    11.00000    0.01971
HKLF 4

REM  test in P-1
REM R1 =  0.1364 for     681 Fo > 4sig(Fo)  and  0.1481 for all     833 data
REM    143 parameters refined using      0 restraints

END

WGHT      0.2000      0.0000

REM Highest difference peak  1.178,  deepest hole -1.421,  1-sigma level  0.313
Q1    1   0.3379  0.4172  0.3903  11.00000  0.05    1.12
Q2    1  -0.0117  0.8489  0.2846  11.00000  0.05    1.12
Q3    1   0.5016  0.7587  0.0060  11.00000  0.05    1.05
Q4    1   0.3658  0.1804  0.5980  11.00000  0.05    1.04
Q5    1   0.4888  0.0779  0.5701  11.00000  0.05    1.04
Q6    1   0.2220  0.6015  0.0634  11.00000  0.05    1.03
Q7    1   0.1327  0.7180  0.5747  11.00000  0.05    1.01
Q8    1   0.4673  0.1196  0.4047  11.00000  0.05    1.00
Q9    1   0.1016  0.7771  0.4985  11.00000  0.05    1.00
Q10   1   0.2650  0.2495  0.3769  11.00000  0.05    1.00
Q11   1   0.4109  0.3293  0.6857  11.00000  0.05    0.99
Q12   1   0.1133  0.7421  0.3086  11.00000  0.05    0.98
Q13   1   0.3609  0.1389  0.3834  11.00000  0.05    0.97
Q14   1   0.5559  0.1496  0.9151  11.00000  0.05    0.97
Q15   1   0.5692  0.0289  0.7360  11.00000  0.05    0.94
Q16   1   0.2052  0.8193  0.6188  11.00000  0.05    0.94
Q17   1  -0.0102 -0.0021  0.6397  11.00000  0.05    0.91
Q18   1   0.2852  0.4796  0.8048  11.00000  0.05    0.84
Q19   1   0.0818  0.7872  0.0760  11.00000  0.05    0.83
Q20   1   0.3724  0.1503  0.7170  11.00000  0.05    0.83
;
_shelx_res_checksum   20545

_shelx_hkl_file
;
   0  -6  -1   56.40    1.16
   0   6   1   55.62    1.24
   0  -6  -2   57.17    2.06
   0   7   1   72.40    1.46
   0  -7  -1   75.57    1.49
   0  -7  -2   62.94    1.76
   0   7   2   65.07    1.93
   0  -8  -1  172.50    2.33
   0   8   1  171.15    2.34
   0   8   2   20.00    1.10
   0  -8  -2   18.96    0.90
   0   9   1    4.50    0.43
   0  -9  -1    4.60    0.39
   0   9   2   -0.03    0.17
   0  -9  -2    0.04    0.15
   0  -9  -3    4.02    0.77
   0 -10  -1    5.68    0.49
   0  10   1    4.71    0.48
   0 -10  -2   33.21    1.18
   0  10   2   32.30    1.28
   0 -10  -3   66.37    2.36
   0  10   3   67.45    2.62
   0  11   1   12.52    0.80
   0  11   2   42.65    1.55
   0 -11  -2   43.70    1.42
   0 -11  -3    0.12    0.21
   0  11   3   -0.50    0.33
   0  12   1   17.37    0.96
   0  12   2   20.59    1.14
   0 -12  -2   20.75    1.07
   0  12   3  157.03    3.87
   0 -12  -3  167.74    3.49
   0 -12  -4  109.93    4.50
   0  13   1   42.17    1.62
   0  13   2   22.22    1.20
   0 -13  -2   20.99    1.08
   0 -13  -3    7.01    0.70
   0  13   3    6.39    0.91
   0 -13  -4    7.89    1.11
   0  14   1   61.66    2.13
   0  14   2   21.10    1.19
   0 -14  -2   20.38    1.09
   0 -14  -3    0.92    0.31
   0  14   3    1.66    0.42
   0  14   4    0.72    0.52
   0 -14  -4   -0.19    0.37
   0 -15  -2    0.48    0.24
   0  15   2    0.80    0.29
   0 -15  -3    6.22    0.66
   0  15   3    6.08    0.75
   0  15   4    1.87    0.56
   0 -15  -4    3.16    0.63
   0 -16  -2    0.18    0.26
   0  16   2   -0.12    0.23
   0  16   3    8.52    0.83
   0 -16  -3    8.70    0.82
   0  16   4    0.86    0.44
   0 -16  -4    1.83    0.48
   0 -16  -5   16.20    1.81
   0  17   2   34.12    1.61
   0 -17  -2   32.99    1.57
   0 -17  -3    0.07    0.27
   0  17   3    0.30    0.24
   0 -17  -4    1.37    0.41
   0  17   4    1.08    0.60
   0 -17  -5   56.11    3.09
   0  18   2   21.81    1.34
   0 -18  -3   30.10    1.54
   0  18   3   30.98    1.63
   0 -18  -4   32.83    1.73
   0  18   4   35.68    2.19
   0 -18  -5   -0.12    0.45
   0  19   2    1.02    0.41
   0  19   3   25.57    1.56
   0 -19  -3   23.84    1.40
   0 -19  -4   18.95    1.31
   0  19   4   20.85    1.60
   0  19   5   48.78    3.18
   0 -19  -5   55.18    2.82
   0  20   2    1.47    0.44
   0  20   3    3.80    0.67
   0 -20  -3    4.12    0.65
   0 -20  -4   25.89    1.64
   0  20   4   27.59    1.76
   0 -20  -5   60.03    2.60
   0  20   5   75.05    3.61
   0 -20  -6   26.48    2.89
   0  21   2    7.66    0.96
   0 -21  -3    8.89    0.90
   0  21   3    8.01    1.02
   0 -21  -4    3.14    0.62
   0  21   4    4.10    0.71
   0 -21  -5    3.27    0.74
   0  22   2   -0.32    0.41
   0  22   3    4.31    0.75
   0 -22  -3    3.88    0.65
   0  22   4    4.11    0.72
   0 -22  -4    5.13    0.73
   0 -22  -5    0.51    0.32
   0 -23  -3    4.82    0.88
   0  23   3    3.05    0.66
   0 -23  -4    0.09    0.32
   0 -24  -4    6.55    0.84
   1 -24  -4    2.77    0.57
   1 -23  -5    0.41    0.32
   1 -23  -4   -0.08    0.28
  -1  23   3    6.93    0.84
   1 -22  -5    8.51    0.93
  -1  22   4    6.71    0.80
   1 -22  -4    5.78    0.75
  -1  22   3    0.69    0.32
   1 -21  -6    0.31    0.44
  -1  21   5   15.67    1.72
   1 -21  -5   18.51    1.31
  -1  21   4    5.33    0.68
   1 -21  -4    5.26    0.64
  -1  21   3   21.74    1.36
   1 -20  -6    3.01    0.79
   1 -20  -5   -0.10    0.26
  -1  20   5   -0.02    0.38
   1 -20  -4    1.41    0.39
  -1  20   4    1.11    0.32
  -1  20   3   32.69    1.65
   1 -19  -6    0.58    0.70
   1 -19  -5   -0.02    0.30
  -1  19   5   -0.17    0.43
  -1  19   4    1.57    0.43
   1 -19  -4    1.43    0.43
   1 -19  -3    0.41    0.40
  -1  19   3   -0.17    0.32
  -1  19   2    0.70    0.40
   1 -18  -6   21.90    2.33
  -1  18   5    0.38    0.55
   1 -18  -5   -0.08    0.27
  -1  18   4   16.21    1.20
   1 -18  -4   12.54    1.02
   1 -18  -3    1.23    0.35
  -1  18   3    0.81    0.31
  -1  18   2   17.56    1.44
   1 -17  -5   24.13    1.67
   1 -17  -4    0.42    0.31
  -1  17   4    0.09    0.28
   1 -17  -3    0.67    0.20
  -1  17   3    0.15    0.27
  -1  17   2    7.64    0.87
   1 -16  -5   11.76    1.21
  -1  16   4    6.68    1.00
   1 -16  -4    9.07    0.82
  -1  16   3    1.98    0.41
   1 -16  -3    2.68    0.42
  -1  16   2   -0.14    0.31
   1 -15  -5    9.74    1.16
  -1  15   4   59.86    2.67
   1 -15  -4   54.63    1.93
  -1  15   3   15.22    1.02
   1 -15  -3   16.55    0.98
  -1  15   2    0.04    0.21
   1 -14  -5   54.84    3.80
  -1  14   4   10.92    1.23
   1 -14  -4   11.85    0.97
   1 -14  -3   85.03    2.28
  -1  14   3   88.48    2.42
  -1  14   2  355.48    4.27
   1 -13  -4   47.15    1.94
   1 -13  -3   37.32    1.36
  -1  13   3   36.16    1.56
  -1  13   2   47.71    1.49
   1 -12  -4   41.33    1.94
  -1  12   3    0.29    0.18
   1 -12  -3    0.00    0.15
  -1  12   2    3.65    0.41
   1 -12  -2    4.03    0.45
   1 -11  -4    2.80    0.71
  -1  11   3   26.15    1.47
   1 -11  -3   30.06    1.27
  -1  11   2   55.65    1.46
   1 -11  -2   56.01    1.45
  -1  10   3   39.35    1.88
   1 -10  -3   45.17    1.52
   1 -10  -2   -0.06    0.13
  -1  10   2    0.09    0.16
   1  -9  -3    0.31    0.16
  -1   9   2   27.31    1.07
   1  -9  -2   31.05    1.05
   1  -8  -3   15.97    1.39
   1  -8  -2   37.55    1.02
  -1   8   2   36.90    1.12
  -1   7   2    8.51    0.55
   1  -7  -2    8.74    0.49
  -1   6   2   10.88    0.72
   1  -6  -2    4.57    0.17
  -1   6   1   21.85    0.64
   1  -5  -2    2.96    0.57
   1   5   1   10.26    0.66
  -1  -5  -1    9.12    0.59
  -1  -6   0    0.19    0.13
   1   6   0    0.19    0.10
  -1  -6  -1    2.55    0.33
   1   6   1    2.64    0.35
  -1  -7   0   12.97    0.67
   1   7   0   11.52    0.64
  -1  -7  -1  377.06    3.86
   1   7   1  370.28    3.96
  -1  -7  -2    0.93    0.42
   1   7   2   -0.03    0.29
   1   8   0   52.56    1.47
  -1  -8  -1    2.70    0.35
   1   8   1    2.56    0.36
   1   8   2    2.87    0.47
  -1  -8  -2    2.29    0.41
   1   9   0   16.27    0.89
   1   9   1   66.92    1.85
  -1  -9  -1   70.55    1.71
  -1  -9  -2    1.17    0.31
   1   9   2    1.28    0.38
   1  10   1  256.69    3.54
  -1 -10  -1  255.12    3.72
   1  10   2   33.74    1.50
  -1 -10  -2   29.42    1.36
  -1 -10  -3   20.39    1.61
  -1 -11  -1   12.97    0.80
   1  11   1   13.02    0.82
   1  11   2   28.42    1.44
  -1 -11  -2   26.58    1.22
  -1 -11  -3  466.67    7.11
   1  11   3  464.01    7.26
  -1 -12  -1   18.04    0.95
   1  12   1   18.72    1.02
   1  12   2   42.21    1.84
  -1 -12  -2   38.02    1.48
   1  12   3   82.08    2.95
  -1 -12  -3   84.41    2.72
   1  13   1   65.35    1.95
  -1 -13  -1   61.52    1.85
   1  13   3    9.82    1.03
  -1 -13  -3   11.36    1.06
   1  14   1   41.41    1.63
  -1 -14  -1   40.76    1.65
   1  14   2    0.04    0.24
  -1 -14  -2    0.25    0.29
   1  14   3   14.45    1.33
  -1 -14  -3   14.60    1.18
  -1 -14  -4   11.43    1.42
   1  15   1    9.98    0.82
  -1 -15  -1    9.56    0.87
   1  15   2   64.75    2.41
  -1 -15  -2   63.21    2.21
   1  15   3    4.72    0.78
  -1 -15  -3    3.69    0.56
  -1 -15  -4    4.09    0.75
   1  16   1    1.60    0.35
  -1 -16  -2    0.67    0.32
   1  16   2    0.43    0.30
   1  16   3   -0.01    0.28
  -1 -16  -3    0.19    0.26
  -1 -16  -4    8.79    1.14
   1  16   4    7.56    1.14
   1  17   1    0.50    0.25
   1  17   2   -0.26    0.26
  -1 -17  -2   -0.36    0.24
   1  17   3   14.58    1.29
  -1 -17  -3   10.67    0.98
  -1 -17  -4    2.95    0.75
   1  17   4    3.04    0.80
  -1 -17  -5   18.31    2.66
   1  18   1    1.35    0.42
   1  18   2    8.79    0.93
  -1 -18  -2    7.13    0.75
  -1 -18  -3    3.19    0.56
   1  18   3    2.12    0.49
   1  18   4    0.30    0.54
  -1 -18  -4    0.27    0.31
  -1 -18  -5    9.92    1.93
   1  19   1   32.85    2.04
  -1 -19  -2   10.69    0.95
   1  19   2   11.56    1.08
  -1 -19  -3    1.50    0.47
   1  19   3    2.08    0.59
  -1 -19  -4    2.60    0.57
   1  19   4    1.82    0.80
  -1 -19  -5    1.13    0.65
   1  20   2   13.58    1.20
  -1 -20  -2   12.53    1.11
   1  20   3    0.21    0.41
  -1 -20  -3    0.50    0.39
   1  20   4    8.34    1.18
  -1 -20  -4    9.52    1.08
  -1 -20  -5    5.01    1.08
  -1 -21  -2    2.18    0.60
   1  21   2    1.19    0.53
   1  21   3    2.50    0.54
  -1 -21  -3    2.95    0.56
  -1 -21  -4    0.33    0.31
   1  21   4   -0.09    0.45
  -1 -21  -5   -0.13    0.46
   1  22   2    2.60    0.60
   1  22   3    3.04    0.54
  -1 -22  -3    2.65    0.49
  -1 -22  -4    1.78    0.46
   1  23   2    3.87    0.72
  -1 -23  -3    2.90    0.54
   1  23   3    1.29    0.46
  -1 -23  -4    0.48    0.38
  -1 -24  -3    3.24    0.59
   2 -23  -5    1.33    0.36
   2 -22  -6    0.35    0.20
   2 -22  -5    1.01    0.30
  -2  22   4    6.06    0.78
  -2  22   3    0.43    0.37
   2 -21  -6   -0.10    0.26
  -2  21   5    0.34    0.36
   2 -21  -5    0.52    0.27
  -2  21   4    2.71    0.57
  -2  21   3    1.49    0.44
   2 -20  -6    4.51    0.65
  -2  20   5    3.92    0.74
   2 -20  -5    6.00    0.68
  -2  20   4    1.22    0.44
   2 -20  -4    0.11    0.21
  -2  20   3    6.45    0.77
   2 -19  -6    1.15    0.38
   2 -19  -5    0.12    0.22
  -2  19   5    0.37    0.36
   2 -19  -4    0.74    0.27
  -2  19   4    0.40    0.22
  -2  19   3    0.97    0.34
   2 -18  -6   84.50    3.25
   2 -18  -5   15.66    1.04
  -2  18   5   13.42    1.57
   2 -18  -4    0.48    0.29
  -2  18   4   -0.03    0.29
  -2  18   3   13.99    0.93
   2 -17  -6   -0.06    0.37
   2 -17  -5    6.74    0.70
  -2  17   5    5.07    1.12
  -2  17   4   28.41    1.50
   2 -17  -4   24.57    1.22
  -2  17   3    0.06    0.19
   2 -16  -6    1.84    0.50
   2 -16  -5    9.53    0.86
   2 -16  -4    0.19    0.18
  -2  16   4   -0.18    0.32
  -2  16   3    0.22    0.16
   2 -15  -5    1.18    0.43
   2 -15  -4   16.36    0.96
  -2  15   4   14.57    1.18
  -2  15   3   22.67    1.12
   2 -14  -5    4.01    0.65
   2 -14  -4    2.21    0.34
  -2  14   4    1.64    0.47
   2 -14  -3   29.16    1.20
  -2  14   3   26.44    1.18
   2 -13  -5   14.34    1.63
   2 -13  -4   67.54    1.79
  -2  13   4   59.84    2.52
   2 -13  -3    0.89    0.23
  -2  13   3    0.53    0.18
  -2  13   2    0.80    0.22
   2 -12  -4   46.64    1.66
   2 -12  -3    1.60    0.28
  -2  12   3    1.53    0.30
  -2  12   2   69.51    1.75
   2 -11  -4   11.47    0.72
  -2  11   3    7.81    0.66
   2 -11  -3    6.53    0.56
  -2  11   2   28.95    1.01
   2 -10  -4    7.82    0.94
   2 -10  -3    4.12    0.36
  -2  10   3    3.99    0.51
  -2  10   2    9.36    0.53
  -2   9   3   57.45    2.14
   2  -9  -3   54.13    0.95
  -2   9   2  122.70    1.75
   2  -8  -3   45.94    1.21
  -2   8   2   27.59    0.70
   2  -7  -3    1.80    0.39
  -2   7   2   13.04    0.32
  -2  -1   0 1000.00    7.70
  -2  -2   0   21.13    0.85
   2   2   0   20.54    1.00
  -2  -3   1    0.17    0.08
   2   3  -1    0.25    0.09
  -2  -3   0    2.71    0.32
   2   3   0    2.43    0.31
   2   4  -1    2.60    0.28
  -2  -4   0   28.96    1.07
   2   4   0   31.67    1.07
  -2  -4  -1    1.21    0.26
   2   5  -1  347.91    3.42
   2   5   0    2.18    0.32
  -2  -5   0    1.77    0.29
  -2  -5  -1    3.83    0.50
   2   5   1    2.92    0.48
  -2  -6   0    1.37    0.22
   2   6   0    1.44    0.26
  -2  -6  -1   11.10    0.79
   2   6   1   12.25    0.94
  -2  -7   0    8.48    0.62
   2   7   0    8.12    0.62
  -2  -7  -1    0.78    0.21
   2   7   1    0.98    0.29
   2   8   0    2.66    0.35
  -2  -8   0    2.63    0.36
  -2  -8  -1    0.51    0.22
   2   8   1    0.17    0.18
  -2  -8  -2   -0.21    0.27
  -2  -9   0   14.33    0.84
   2   9   0   14.25    0.81
  -2  -9  -1    5.02    0.52
   2   9   1    5.39    0.56
  -2  -9  -2    6.33    0.76
   2   9   2    6.11    0.73
  -2 -10   0   58.07    1.66
   2  10   0   56.16    1.72
  -2 -10  -1   25.46    1.22
   2  10   1   26.22    1.25
  -2 -10  -2    1.39    0.33
   2  10   2    1.23    0.40
  -2 -11   0   15.33    0.91
   2  11   0   14.41    0.93
   2  11   1   43.84    1.73
  -2 -11  -1   39.73    1.53
  -2 -11  -2  522.72    6.62
   2  11   2  521.34    7.34
  -2 -11  -3   53.80    2.98
   2  12   0   12.19    0.90
  -2 -12   0   11.26    0.83
   2  12   1   38.72    1.73
  -2 -12  -1   34.79    1.51
   2  12   2    1.10    0.38
  -2 -12  -2    1.32    0.35
  -2 -12  -3   41.87    2.31
   2  13   0    1.40    0.38
  -2 -13   0    1.67    0.41
   2  13   1    1.37    0.34
  -2 -13  -1    1.50    0.39
   2  13   2    2.54    0.47
  -2 -13  -2    1.25    0.33
  -2 -13  -3   42.74    2.15
   2  13   3   41.02    2.37
   2  14   0    2.07    0.48
   2  14   1    0.53    0.27
  -2 -14  -1    0.12    0.22
  -2 -14  -2    2.93    0.52
   2  14   2    3.18    0.63
  -2 -14  -3    2.78    0.70
   2  14   3    3.43    0.72
   2  15   0   11.02    0.96
   2  15   1    1.73    0.38
  -2 -15  -1    1.83    0.37
  -2 -15  -2    0.88    0.33
   2  15   2    0.51    0.29
   2  15   3    0.44    0.45
  -2 -15  -3    0.33    0.31
  -2 -15  -4   26.20    2.32
  -2 -16  -1    8.15    0.78
   2  16   1    8.01    0.81
   2  16   2    6.47    0.80
  -2 -16  -2    7.02    0.75
   2  16   3    0.66    0.39
  -2 -16  -3    0.04    0.26
  -2 -16  -4    2.73    0.96
  -2 -17  -1   41.64    1.84
   2  17   1   42.92    1.94
   2  17   2  143.92    3.73
  -2 -17  -2  132.47    3.60
   2  17   3   37.58    2.30
  -2 -17  -3   32.15    1.78
   2  17   4    1.42    0.76
  -2 -17  -4    1.32    0.72
  -2 -18  -1   28.21    1.58
   2  18   1   34.55    1.79
   2  18   2    0.29    0.33
  -2 -18  -2    0.21    0.38
   2  18   3   48.25    2.46
  -2 -18  -3   41.10    2.06
  -2 -18  -4   55.64    3.08
   2  18   4   63.58    3.47
  -2 -19  -1   18.27    1.35
   2  19   1   18.93    1.40
  -2 -19  -2    1.39    0.43
   2  19   2    1.34    0.45
   2  19   3   10.64    1.18
  -2 -19  -3    9.58    0.97
  -2 -19  -4    0.13    0.41
   2  19   4   -0.10    0.54
  -2 -19  -5   27.89    3.09
   2  20   1    3.08    0.59
   2  20   2    3.06    0.65
  -2 -20  -2    3.26    0.58
   2  20   3   20.64    1.67
  -2 -20  -3   19.79    1.45
   2  20   4    0.77    0.70
  -2 -20  -4    0.93    0.45
   2  21   1    2.05    0.60
  -2 -21  -2    1.36    0.46
   2  21   2    0.08    0.32
  -2 -21  -3    3.10    0.65
   2  21   3    3.20    0.68
  -2 -21  -4   34.53    2.19
   2  22   1   12.30    1.30
  -2 -22  -2    0.87    0.41
   2  22   2    0.66    0.43
   2  22   3    0.24    0.38
  -2 -22  -3    1.27    0.59
   2  23   2   16.51    1.50
  -2 -23  -2   20.70    1.50
  -2 -23  -3    9.80    1.01
  -2 -24  -2    0.19    0.39
   3 -21  -6    6.36    0.61
   3 -21  -5    1.06    0.27
  -3  21   4    3.11    0.50
   3 -20  -7   -0.02    0.19
   3 -20  -6    3.38    0.45
   3 -20  -5   60.62    1.81
  -3  20   5   62.25    2.59
  -3  20   4   10.53    0.82
   3 -19  -7    0.43    0.41
   3 -19  -6    4.96    0.53
   3 -19  -5    0.92    0.23
  -3  19   5    0.16    0.34
  -3  19   4    4.77    0.53
  -3  19   3  112.57    3.26
   3 -18  -7   -0.04    0.33
   3 -18  -6    1.57    0.34
   3 -18  -5    0.06    0.19
  -3  18   5    0.05    0.37
  -3  18   4    4.57    0.56
  -3  18   3   63.88    2.22
   3 -17  -6    1.24    0.30
  -3  17   5   -0.47    0.44
   3 -17  -5    0.14    0.17
  -3  17   4    0.02    0.23
  -3  17   3    7.70    0.64
   3 -16  -6   -0.06    0.29
   3 -16  -5    2.34    0.32
  -3  16   4    0.35    0.19
  -3  16   3    1.15    0.26
   3 -15  -6   42.33    1.90
   3 -15  -5   10.74    0.75
   3 -15  -4    0.19    0.15
  -3  15   4    0.01    0.19
  -3  15   3    9.73    0.64
   3 -14  -6   35.96    2.37
   3 -14  -5   55.17    1.73
  -3  14   4   73.69    2.16
   3 -14  -4   73.67    1.62
  -3  14   3   13.61    0.72
   3 -13  -5   18.82    1.07
  -3  13   4   52.97    2.07
   3 -13  -4   52.71    1.33
  -3  13   3  129.33    2.03
   3 -12  -5   25.05    1.46
   3 -12  -4    0.15    0.13
  -3  12   3  111.29    1.73
   3 -11  -5   22.15    2.26
   3 -11  -4    4.74    0.38
  -3  11   3   17.57    0.60
   3 -10  -4    0.75    0.13
  -3  10   3   23.62    0.62
   3  -9  -4    0.06    0.18
  -3   9   3    0.20    0.13
   3  -1  -2   48.06    0.71
  -3   1   1    6.57    0.53
   3   0  -2    2.17    0.19
   3   0  -1    0.01    0.15
  -3   0   1    0.02    0.09
   3   1  -2   12.26    0.52
  -3  -1   1    0.16    0.14
   3   1  -1    0.20    0.16
   3   2  -1    8.49    0.53
  -3  -2   1    9.35    0.54
  -3  -2   0    1.28    0.39
   3   3  -1    2.17    0.33
  -3  -3   1    1.72    0.29
  -3  -3   0  167.91    3.24
   3   3   0  181.85    3.53
  -3  -4   1   70.61    1.62
   3   4  -1   75.63    1.62
  -3  -4   0   54.75    1.67
   3   4   0   50.74    1.96
   3   5  -1    0.45    0.18
  -3  -5   1    0.24    0.15
  -3  -5   0   70.60    1.99
   3   5   0   72.71    2.03
  -3  -5  -1   54.73    2.63
  -3  -6   1   41.59    1.25
   3   6  -1   41.31    1.29
   3   6   0  256.40    3.71
  -3  -6   0  249.87    3.64
  -3  -6  -1   16.04    1.19
   3   6   1   14.45    1.22
  -3  -7   1   12.69    0.71
   3   7  -1   14.78    0.85
   3   7   0    9.57    0.74
  -3  -7   0    9.82    0.71
   3   7   1   45.69    1.96
  -3  -7  -1   45.25    1.84
   3   8  -1   16.77    0.99
  -3  -8   1   15.29    0.84
  -3  -8   0   42.77    1.51
   3   8   0   42.30    1.64
  -3  -8  -1   28.46    1.48
   3   8   1   28.45    1.67
   3   9  -1   24.75    1.22
  -3  -9   1   22.89    1.12
   3   9   0  180.47    3.45
  -3  -9   0  173.25    3.18
   3   9   1   -0.31    0.25
  -3  -9  -1    0.05    0.27
  -3  -9  -2   26.98    1.88
   3  10  -1   49.18    1.78
   3  10   0   68.66    2.16
  -3 -10   0   68.62    2.09
  -3 -10  -1   57.40    2.04
   3  10   1   61.52    2.21
  -3 -10  -2   61.79    2.61
   3  10   2   63.01    2.74
   3  11  -1    1.33    0.37
  -3 -11   0    3.91    0.53
   3  11   0    3.84    0.53
   3  11   1   39.22    1.82
  -3 -11  -1   37.97    1.66
  -3 -11  -2    6.82    0.81
   3  11   2    7.69    0.92
  -3 -12   0   70.18    2.16
   3  12   0   73.44    2.22
   3  12   1    4.56    0.64
  -3 -12  -1    4.13    0.60
  -3 -12  -2    2.35    0.59
   3  12   2    1.93    0.54
   3  13   0    3.15    0.46
  -3 -13   0    3.15    0.48
   3  13   1   63.54    2.39
  -3 -13  -1   60.81    2.19
  -3 -13  -2  126.62    3.70
   3  13   2  129.22    4.16
  -3 -13  -3    2.60    0.73
  -3 -14   0   62.03    2.08
   3  14   0   61.19    2.16
  -3 -14  -1    1.32    0.40
   3  14   1    0.87    0.29
  -3 -14  -2    1.49    0.46
   3  14   2    2.16    0.54
  -3 -14  -3   18.50    1.63
   3  14   3   16.45    1.66
   3  15   0    1.41    0.39
  -3 -15   0    0.71    0.30
   3  15   1    0.37    0.29
  -3 -15  -1    0.19    0.25
   3  15   2   -0.65    0.39
  -3 -15  -2    0.01    0.26
  -3 -15  -3   54.99    2.90
   3  15   3   60.59    3.07
  -3 -16   0    7.05    0.79
   3  16   0    6.54    0.78
  -3 -16  -1    1.40    0.41
   3  16   1    1.01    0.39
   3  16   2    4.08    0.74
  -3 -16  -2    3.72    0.61
   3  16   3   -0.07    0.45
  -3 -16  -3   -0.22    0.52
   3  17   0    0.31    0.26
  -3 -17   0    1.71    0.57
   3  17   1    0.03    0.32
  -3 -17  -1   -0.38    0.28
  -3 -17  -2    1.54    0.47
   3  17   2    2.03    0.65
   3  17   3    1.52    0.57
  -3 -17  -3    1.45    0.59
  -3 -17  -4    5.10    1.18
   3  18   0    1.45    0.41
  -3 -18  -1    1.36    0.38
   3  18   1   -0.04    0.37
   3  18   2   10.77    1.18
  -3 -18  -2   11.41    1.11
   3  18   3    3.98    0.99
  -3 -18  -3    3.98    0.71
  -3 -18  -4   12.31    1.84
   3  19   0    9.81    1.11
   3  19   1    5.86    0.92
  -3 -19  -1    5.87    0.76
   3  19   2   23.54    1.73
  -3 -19  -2   27.07    1.79
  -3 -19  -3    0.06    0.46
   3  19   3    0.05    0.53
  -3 -19  -4    3.21    0.93
   3  20   1    0.69    0.45
  -3 -20  -1    0.33    0.37
   3  20   2    0.80    0.44
  -3 -20  -2    1.35    0.50
   3  20   3    8.83    1.27
  -3 -20  -3   10.02    1.10
  -3 -21  -1    2.71    0.61
   3  21   1    2.03    0.46
   3  21   2    0.46    0.35
  -3 -21  -2    0.23    0.28
  -3 -21  -3    5.50    0.85
  -3 -22  -1    4.68    0.75
   3  22   1    5.17    0.83
   3  22   2    0.63    0.30
  -3 -22  -2    1.72    0.50
  -3 -23  -2    0.54    0.29
   4 -21  -6    0.92    0.18
   4 -20  -6    1.01    0.18
  -4  20   4    0.68    0.22
   4 -19  -7    8.47    0.60
   4 -19  -6    0.30    0.14
  -4  19   5    0.09    0.23
  -4  19   4    0.06    0.18
   4 -18  -7    6.58    0.61
   4 -18  -6    1.29    0.22
  -4  18   5    0.65    0.35
  -4  18   4    4.17    0.43
   4 -17  -7    2.68    0.41
   4 -17  -6    9.70    0.58
  -4  17   5    0.67    0.38
  -4  17   4    0.35    0.18
   4 -16  -7    0.06    0.24
   4 -16  -6    1.78    0.28
   4 -16  -5    0.88    0.18
  -4  16   4    1.11    0.22
   4 -15  -6   23.30    1.05
   4 -15  -5   16.93    0.98
  -4  15   4    1.64    0.23
   4 -14  -6    0.50    0.20
   4 -14  -5    1.86    0.22
  -4  14   4    2.08    0.20
  -4  14   3    2.12    0.36
   4 -13  -6    4.36    0.67
   4 -13  -5    9.15    0.45
  -4  13   4   12.58    0.62
  -4  13   3    5.22    0.44
   4 -12  -5    1.56    0.20
  -4  12   4    0.58    0.29
  -4  12   3    1.41    0.20
   4 -11  -5    2.50    0.30
  -4  11   3    1.17    0.11
   4 -10  -5    0.13    0.21
  -4   4   2    9.68    0.48
  -4   3   2    9.99    0.48
   4  -2  -3    1.53    0.17
  -4   2   2   12.04    0.48
   4  -1  -2    0.23    0.14
  -4   1   2    0.20    0.09
  -4   1   1    2.95    0.62
   4   0  -2   25.46    0.90
  -4   0   2   26.26    0.83
  -4   0   1   54.56    1.83
   4   1  -2    2.31    0.34
  -4  -1   2    1.97    0.25
  -4  -1   1   51.44    1.57
   4   1  -1   39.74    1.86
  -4  -2   2    5.44    0.39
   4   2  -2    4.81    0.41
   4   2  -1    4.13    0.62
  -4  -2   1    1.90    0.32
  -4  -3   2    1.75    0.23
   4   3  -2    1.97    0.30
   4   3  -1   29.75    1.27
  -4  -3   1   28.32    1.12
  -4  -3   0   11.59    1.05
  -4  -4   2   34.07    1.13
   4   4  -2   36.12    1.23
   4   4  -1    1.90    0.32
  -4  -4   1    1.83    0.34
  -4  -4   0    7.20    0.82
   4   4   0    7.40    1.01
   4   5  -2   64.55    1.83
   4   5  -1   43.33    1.58
  -4  -5   1   45.25    1.50
  -4  -5   0    6.31    0.74
   4   5   0    6.01    0.89
   4   6  -2    0.71    0.25
   4   6  -1   78.43    2.23
  -4  -6   1   79.19    2.10
  -4  -6   0   10.11    0.92
   4   6   0    8.07    0.92
  -4  -6  -1   22.65    1.74
   4   7  -2   19.76    1.09
   4   7  -1   22.08    1.24
  -4  -7   1   25.80    1.22
  -4  -7   0    4.15    0.59
   4   7   0    3.91    0.60
  -4  -7  -1    0.51    0.45
   4   8  -2    5.54    0.62
  -4  -8   1   50.50    1.69
   4   8  -1   47.85    1.74
  -4  -8   0    0.84    0.30
   4   8   0    0.94    0.32
   4   8   1    0.89    0.41
  -4  -8  -1    1.05    0.37
  -4  -9   1    9.80    0.75
   4   9  -1    8.93    0.78
  -4  -9   0    1.93    0.39
   4   9   0    1.33    0.40
  -4  -9  -1    0.72    0.38
   4   9   1    0.62    0.40
  -4 -10   1   17.67    1.02
   4  10  -1   18.17    1.11
   4  10   0   26.97    1.51
  -4 -10   0   30.54    1.49
  -4 -10  -1   11.19    1.10
   4  10   1    8.86    1.15
  -4 -10  -2    1.72    0.57
  -4 -11   1  128.15    2.85
   4  11  -1  124.16    3.05
   4  11   0   70.55    2.45
  -4 -11   0   77.16    2.43
  -4 -11  -1   33.10    1.79
   4  11   1   30.54    1.90
  -4 -11  -2    2.23    0.67
   4  12  -1    0.82    0.33
  -4 -12   1    0.30    0.20
   4  12   0   14.97    1.22
  -4 -12   0   17.45    1.22
   4  12   1   41.76    2.10
  -4 -12  -1   44.39    1.92
  -4 -12  -2   96.29    3.54
   4  12   2   89.46    3.70
   4  13  -1    0.24    0.22
  -4 -13   1   -0.23    0.35
   4  13   0    6.45    0.82
  -4 -13   0    7.10    0.79
   4  13   1   12.62    1.21
  -4 -13  -1   14.41    1.17
   4  13   2    0.56    0.41
  -4 -13  -2    0.39    0.45
   4  14  -1    0.55    0.29
   4  14   0    3.60    0.65
  -4 -14   0    3.85    0.55
  -4 -14  -1    2.10    0.40
   4  14   1    0.69    0.37
  -4 -14  -2   23.65    1.76
   4  14   2   21.46    1.84
  -4 -14  -3   28.02    2.40
   4  15  -1    1.59    0.50
   4  15   0    1.70    0.41
  -4 -15   0    2.16    0.48
  -4 -15  -1    2.42    0.52
   4  15   1    2.29    0.52
   4  15   2    2.23    0.66
  -4 -15  -2    3.97    0.72
  -4 -15  -3    3.13    0.91
   4  16  -1    5.70    0.84
  -4 -16   0   23.91    1.44
   4  16   0   22.56    1.52
   4  16   1    7.91    0.93
  -4 -16  -1    8.91    1.02
  -4 -16  -2    1.16    0.44
   4  16   2   -0.07    0.64
  -4 -16  -3   12.30    1.58
   4  16   3   12.35    1.71
  -4 -17   0   10.56    0.98
   4  17   0   10.12    1.02
   4  17   1   15.04    1.30
  -4 -17  -1   16.89    1.32
  -4 -17  -2    4.36    0.72
   4  17   2    3.97    0.92
  -4 -17  -3   28.40    2.25
   4  17   3   29.34    2.47
   4  18   0    0.21    0.31
  -4 -18   0   -0.03    0.32
   4  18   1   18.11    1.47
  -4 -18  -1   20.81    1.52
   4  18   2    6.93    1.07
  -4 -18  -2    8.27    1.10
   4  18   3    6.95    1.25
  -4 -18  -3    7.41    1.15
  -4 -19   0   77.86    2.87
   4  19   0   75.06    2.93
   4  19   1    4.81    0.83
  -4 -19  -1    4.93    0.71
  -4 -19  -2    1.10    0.47
   4  19   2    0.70    0.35
  -4 -19  -3   13.84    1.44
  -4 -20   0    7.29    0.98
   4  20   0    8.86    1.10
   4  20   1    2.45    0.70
  -4 -20  -1    2.96    0.55
   4  20   2   36.33    2.37
  -4 -20  -2   40.54    2.30
   4  21   0    0.49    0.46
   4  21   1   -1.11    0.52
  -4 -21  -1    0.17    0.39
  -4 -21  -2    3.45    0.78
   4  22   0    2.51    0.69
  -4 -22  -1    0.49    0.33
   5 -18  -7    2.89    0.26
  -5  18   5    0.52    0.23
  -5  18   4    1.85    0.25
   5 -17  -7   -0.05    0.10
   5 -17  -6    0.09    0.23
  -5  17   5    0.47    0.26
  -5  17   4    1.56    0.23
   5 -16  -7    4.96    0.41
   5 -16  -6    3.09    0.25
  -5  16   4    2.25    0.22
   5 -15  -7   29.04    1.02
   5 -15  -6    6.31    0.35
  -5  15   4    0.37    0.09
   5 -14  -7    6.71    0.63
   5 -14  -6    2.85    0.23
  -5  14   4    4.30    0.28
   5 -13  -6    0.27    0.11
  -5  13   4    0.06    0.08
   5 -12  -6    3.44    0.27
   5 -11  -6    1.86    0.40
   5  -4  -4   22.37    0.54
  -5   4   3    1.45    0.11
  -5   4   2    1.95    0.45
   5  -3  -3    0.19    0.17
  -5   3   2  145.88    2.51
   5  -2  -3   51.48    1.89
  -5   2   2  169.08    2.02
   5  -1  -3   -0.04    0.14
  -5   1   2   16.92    0.75
   5   0  -3    3.28    0.35
   5   0  -2   29.83    1.40
  -5   0   2   35.02    1.29
  -5   0   1   41.98    1.98
   5   1  -3    0.09    0.12
  -5  -1   2    1.62    0.28
   5   1  -2    1.00    0.31
  -5  -1   1   62.60    2.27
   5   2  -3    4.59    0.47
   5   2  -2    3.12    0.42
  -5  -2   2    2.91    0.37
  -5  -2   1   16.33    1.25
   5   3  -3   11.03    0.79
   5   3  -2   71.87    2.00
  -5  -3   2   69.92    1.83
  -5  -3   1  113.88    2.85
   5   3  -1  115.51    3.29
  -5  -3   0    6.37    1.09
   5   4  -3    0.66    0.25
   5   4  -2  121.63    2.77
  -5  -4   2  122.14    2.30
  -5  -4   1    3.34    0.54
   5   4  -1    5.86    0.93
  -5  -4   0   78.56    3.39
   5   5  -3    2.46    0.45
  -5  -5   2  208.41    3.11
   5   5  -2  208.14    3.59
   5   5  -1  147.13    3.39
  -5  -5   1  146.51    3.00
  -5  -5   0   27.97    1.73
  -5  -6   2   26.44    1.11
   5   6  -2   22.57    1.19
   5   6  -1   59.21    2.28
  -5  -6   1   58.63    1.99
  -5  -6   0  247.13    4.91
   5   6   0  241.85    5.22
   5   7  -2    0.36    0.25
  -5  -7   2    0.36    0.17
   5   7  -1    1.61    0.40
  -5  -7   1    1.93    0.46
  -5  -7   0   28.13    1.73
   5   7   0   27.54    1.85
  -5  -7  -1   38.00    2.66
   5   8  -2    0.10    0.21
  -5  -8   2    0.29    0.21
  -5  -8   1    0.26    0.19
   5   8  -1   -0.17    0.31
  -5  -8   0    0.34    0.26
   5   8   0    0.41    0.39
  -5  -8  -1   11.96    1.35
  -5  -9   2   33.99    1.46
   5   9  -2   31.20    1.58
   5   9  -1   21.11    1.41
  -5  -9   1   25.52    1.42
   5   9   0   13.46    1.29
  -5  -9   0   18.58    1.31
  -5  -9  -1    0.46    0.41
   5   9   1    0.52    0.44
   5  10  -2   50.15    1.99
   5  10  -1   23.73    1.51
  -5 -10   1   28.39    1.47
   5  10   0   19.10    1.44
  -5 -10   0   24.14    1.46
  -5 -10  -1    1.38    0.47
   5  10   1    1.93    0.67
   5  11  -2   93.37    2.92
   5  11  -1   17.18    1.35
  -5 -11   1   22.86    1.31
  -5 -11   0    1.37    0.40
   5  11   0    0.83    0.39
   5  11   1   -0.16    0.38
  -5 -11  -1    0.56    0.40
   5  12  -2    8.69    1.01
   5  12  -1    1.19    0.44
  -5 -12   1    1.65    0.39
   5  12   0   38.74    2.03
  -5 -12   0   51.74    2.12
  -5 -12  -1    6.82    0.97
   5  12   1    5.97    1.03
  -5 -12  -2    0.45    0.53
   5  13  -2    4.76    0.83
   5  13  -1   -0.01    0.26
  -5 -13   1    0.15    0.22
  -5 -13   0   -0.20    0.29
   5  13   0    0.74    0.47
  -5 -13  -1    0.39    0.28
   5  13   1   -0.27    0.39
  -5 -13  -2    1.12    0.44
   5  14  -1   -0.35    0.36
  -5 -14   1    0.05    0.25
   5  14   0    1.33    0.49
  -5 -14   0    1.01    0.40
   5  14   1    5.38    0.98
  -5 -14  -1    6.35    0.84
  -5 -14  -2    2.31    0.71
   5  14   2    2.12    0.74
   5  15  -1    0.69    0.34
  -5 -15   1    1.16    0.33
   5  15   0   11.91    1.15
  -5 -15   0   13.59    1.20
  -5 -15  -1    2.40    0.53
   5  15   1    1.59    0.63
  -5 -15  -2    7.21    1.07
   5  15   2    7.06    1.13
   5  16  -1    0.62    0.42
  -5 -16   1    0.64    0.32
   5  16   0   -0.44    0.53
  -5 -16   0    0.15    0.27
   5  16   1    0.33    0.35
  -5 -16  -1    0.31    0.31
   5  16   2    8.22    1.30
  -5 -16  -2    6.75    1.01
   5  17  -1    0.34    0.53
  -5 -17   1    0.10    0.48
   5  17   0    0.07    0.40
  -5 -17   0    0.19    0.30
   5  17   1   22.26    1.87
  -5 -17  -1   23.98    1.72
   5  17   2    0.69    0.68
  -5 -17  -2    0.46    0.45
   5  18  -1    0.05    0.37
   5  18   0    5.55    0.89
  -5 -18   0    8.62    0.95
  -5 -18  -1    2.12    0.55
   5  18   1    0.99    0.44
  -5 -18  -2    0.36    0.40
   5  19  -1    2.28    0.69
  -5 -19   0    0.08    0.46
   5  19   0   -0.63    0.48
   5  19   1   -0.07    0.32
  -5 -19  -1    0.07    0.31
  -5 -20   0   -0.39    0.40
   5  20   0    0.07    0.43
  -5 -20  -1    0.28    0.30
  -5 -21   0    0.83    0.33
   6 -17  -7    1.01    0.11
   6 -16  -7    2.48    0.19
  -6  16   4   13.11    0.59
   6 -15  -7    2.19    0.17
  -6  15   4    0.71    0.13
   6 -14  -7    0.08    0.08
   6 -13  -7    5.26    0.33
  -6   8   3   33.72    1.85
  -6   7   3    2.23    0.25
  -6   6   3    0.47    0.17
   6  -5  -5    3.98    0.24
  -6   5   3    4.47    0.30
   6  -4  -4    0.96    0.20
  -6   4   3    0.75    0.15
  -6   4   2   17.27    1.82
   6  -3  -4    0.02    0.11
  -6   3   3    0.87    0.12
  -6   3   2    2.75    0.63
   6  -2  -4    0.05    0.11
   6  -2  -3    3.79    0.54
  -6   2   3    9.81    0.59
  -6   2   2    4.35    0.51
   6  -1  -4    1.36    0.27
   6  -1  -3    2.91    0.58
  -6   1   3    3.85    0.35
  -6   1   2    0.42    0.23
   6   0  -4    9.81    0.67
   6   0  -3    0.04    0.20
  -6   0   3    0.33    0.16
  -6   0   2    1.45    0.32
  -6   0   1    0.48    0.46
   6   1  -4    2.82    0.38
   6   1  -3    8.26    0.68
  -6  -1   3    7.67    0.53
   6   1  -2    3.26    0.61
  -6  -1   2    7.50    0.62
  -6  -1   1    7.23    1.14
   6   2  -4    0.72    0.27
   6   2  -3    3.11    0.49
  -6  -2   3    1.70    0.30
  -6  -2   2    2.05    0.36
   6   2  -2    1.13    0.47
  -6  -2   1    2.23    0.37
   6   3  -3   13.36    0.94
  -6  -3   3   11.62    0.75
   6   3  -2    1.68    0.45
  -6  -3   2    2.43    0.41
  -6  -3   1   42.71    2.05
  -6  -4   3    9.17    0.72
   6   4  -3    9.34    0.73
  -6  -4   2    0.14    0.17
   6   4  -2   -0.07    0.32
   6   4  -1    0.42    0.43
  -6  -4   1    1.19    0.37
   6   5  -3    2.83    0.49
   6   5  -2    0.05    0.23
  -6  -5   2   -0.09    0.21
  -6  -5   1    0.12    0.30
   6   5  -1    0.43    0.43
  -6  -5   0    0.43    0.44
   6   6  -3    2.58    0.44
   6   6  -2    5.77    0.76
  -6  -6   2    8.05    0.70
  -6  -6   1    0.88    0.33
   6   6  -1    0.50    0.43
  -6  -6   0    5.22    0.94
   6   7  -3   24.12    1.39
   6   7  -2    7.58    0.86
  -6  -7   2    8.02    0.75
  -6  -7   1    1.17    0.37
   6   7  -1    0.49    0.43
  -6  -7   0   15.23    1.63
   6   8  -3    1.87    0.46
  -6  -8   2    0.17    0.20
   6   8  -2    0.19    0.27
   6   8  -1   -0.40    0.43
  -6  -8   1    0.07    0.30
  -6  -8   0    2.98    0.86
   6   8   0    2.05    0.65
   6   9  -3   10.72    1.08
   6   9  -2    0.37    0.35
  -6  -9   2    0.09    0.18
  -6  -9   1    0.78    0.33
   6   9  -1    1.07    0.44
  -6  -9   0    3.61    0.82
   6   9   0    2.49    0.85
  -6  -9  -1    4.74    1.10
   6  10  -3   94.22    3.36
  -6 -10   2    6.92    0.69
   6  10  -2    6.83    0.85
   6  10  -1    4.19    0.97
  -6 -10   1    4.29    0.66
   6  10   0    1.20    0.67
  -6 -10   0    2.12    0.58
  -6 -10  -1   82.23    3.83
   6  11  -2    2.44    0.51
  -6 -11   2    1.94    0.43
  -6 -11   1  413.75    6.43
   6  11   0   12.59    1.43
  -6 -11   0   16.12    1.43
   6  11   1    0.82    0.73
  -6 -11  -1    0.20    0.43
  -6 -12   2   17.28    1.30
   6  12  -2   19.53    1.41
   6  12  -1    0.02    0.43
  -6 -12   1    0.80    0.45
  -6 -12   0    0.16    0.36
   6  12   0    1.10    0.47
  -6 -12  -1    6.67    1.12
   6  12   1    3.63    0.95
  -6 -13   2   10.21    1.03
   6  13  -2   10.49    1.09
   6  13  -1   14.28    1.34
  -6 -13   1   13.62    1.17
  -6 -13   0    0.07    0.29
   6  13   0    0.19    0.43
   6  13   1   -0.02    0.66
  -6 -13  -1    0.24    0.34
  -6 -13  -2    1.96    0.61
   6  14  -2    2.68    0.59
   6  14  -1    7.23    1.01
  -6 -14   1    6.47    0.89
  -6 -14   0    1.43    0.46
   6  14   0    1.81    0.61
   6  14   1    7.16    1.20
  -6 -14  -1    8.50    1.13
   6  15  -2    2.91    0.71
  -6 -15   1    3.16    0.59
   6  15  -1    3.06    0.68
  -6 -15   0    1.44    0.45
   6  15   0    0.75    0.45
   6  15   1    0.51    0.64
  -6 -15  -1    0.24    0.48
   6  16  -2   30.20    2.09
  -6 -16   1    2.05    0.45
   6  16  -1    2.08    0.49
   6  16   0    4.20    0.80
  -6 -16   0    4.93    0.92
   6  16   1   11.39    1.58
  -6 -16  -1   18.05    1.61
   6  17  -1   11.45    1.36
  -6 -17   1   13.45    1.22
   6  17   0   10.55    1.25
  -6 -17   0   13.46    1.27
   6  18  -1    0.66    0.57
  -6 -18   1    0.70    0.45
  -6 -18   0    0.93    0.38
  -6 -19   1    1.70    0.52
  -7   7   3    3.28    0.56
   7  -6  -6    2.41    0.18
  -7   6   3    1.17    0.25
   7  -5  -5    0.73    0.13
  -7   5   3    0.01    0.20
   7  -4  -5   24.03    0.73
  -7   4   3    1.64    0.25
   7  -3  -5    0.65    0.15
   7  -3  -4    2.89    0.40
  -7   3   3   65.91    1.36
  -7   3   2    1.30    0.81
   7  -2  -5    2.81    0.28
   7  -2  -4   22.41    1.07
  -7   2   3    4.76    0.43
  -7   2   2    0.09    0.31
   7  -1  -5   15.27    0.75
   7  -1  -4    3.02    0.42
  -7   1   3   11.63    0.73
  -7   1   2    2.44    0.54
   7   0  -5    2.16    0.34
   7   0  -4    1.84    0.36
   7   0  -3   49.62    2.13
  -7   0   3   45.64    1.44
  -7   0   2    0.77    0.43
   7   1  -4    0.39    0.22
   7   1  -3   19.01    1.37
  -7  -1   3   17.01    0.92
  -7  -1   2   -0.46    0.33
   7   2  -4    4.02    0.50
   7   2  -3    6.59    0.76
  -7  -2   3    5.60    0.52
  -7  -2   2    2.45    0.45
  -7  -2   1   30.87    2.38
   7   3  -4    0.69    0.30
   7   3  -3   34.08    1.63
  -7  -3   3   34.85    1.30
   7   3  -2    9.75    1.20
  -7  -3   2    9.95    0.88
  -7  -3   1    3.83    0.93
   7   4  -4   29.89    1.43
   7   4  -3   -0.22    0.29
  -7  -4   3    0.29    0.20
   7   4  -2    1.17    0.54
  -7  -4   2    3.40    0.53
  -7  -4   1   18.06    1.69
   7   5  -4   57.78    2.06
   7   5  -3    7.80    0.88
  -7  -5   3    7.30    0.64
  -7  -5   2   -0.35    0.29
   7   5  -2    0.60    0.45
  -7  -5   1    1.33    0.55
   7   6  -4    9.09    0.89
   7   6  -3   42.83    2.03
  -7  -6   3   46.25    1.64
   7   6  -2   14.57    1.28
  -7  -6   2   11.36    0.99
   7   6  -1    7.86    1.47
  -7  -6   1   10.14    1.07
  -7  -6   0    7.93    1.32
   7   7  -4    0.07    0.27
   7   7  -3   16.65    1.32
  -7  -7   3   13.96    0.97
   7   7  -2    0.06    0.33
  -7  -7   2    0.66    0.28
   7   7  -1   19.07    1.88
  -7  -7   1   25.20    1.64
  -7  -7   0   14.23    1.72
  -7  -8   3    0.49    0.29
   7   8  -3    0.48    0.42
   7   8  -2    5.49    0.84
  -7  -8   2    7.55    0.80
   7   8  -1    0.40    0.57
  -7  -8   1   -0.24    0.32
  -7  -8   0    4.82    1.00
   7   9  -3    1.90    0.49
   7   9  -2    0.80    0.43
  -7  -9   2    0.11    0.22
  -7  -9   1    1.66    0.54
   7   9  -1    0.55    0.55
  -7  -9   0   11.24    1.49
   7  10  -3    3.06    0.66
   7  10  -2    0.15    0.39
  -7 -10   2   -0.15    0.30
  -7 -10   1    1.77    0.50
   7  10  -1    2.51    0.71
  -7 -10   0    2.14    0.76
   7  10   0    1.93    0.70
   7  11  -3    7.89    0.99
   7  11  -2   -0.14    0.43
  -7 -11   2    0.70    0.39
  -7 -11   1    0.78    0.37
   7  11  -1    0.56    0.41
   7  11   0    0.27    0.69
  -7 -11   0    0.27    0.36
   7  12  -3   20.18    1.64
   7  12  -2    7.12    1.13
  -7 -12   2    6.67    0.87
  -7 -12   1    3.06    0.71
   7  12  -1    3.41    0.75
  -7 -12   0    0.14    0.34
   7  12   0    0.16    0.47
   7  13  -3   22.25    1.73
  -7 -13   2    1.03    0.40
   7  13  -2    0.77    0.46
   7  13  -1    2.23    0.51
  -7 -13   1    3.08    0.71
  -7 -13   0    2.20    0.68
   7  13   0    1.32    0.68
   7  14  -3    2.49    0.78
   7  14  -2   12.83    1.42
  -7 -14   2   12.21    1.23
   7  14  -1    1.44    0.53
  -7 -14   1    1.25    0.43
  -7 -15   2    0.14    0.31
   7  15  -2    0.10    0.58
   7  15  -1   -0.34    0.41
  -7 -15   1   -0.03    0.33
  -7 -16   2   -0.06    0.33
   7  16  -2   -0.02    0.54
  -8   8   4    0.40    0.08
   8  -7  -7    0.09    0.05
  -8   7   4    0.02    0.07
  -8   7   3   16.33    1.49
   8  -6  -6   -0.09    0.06
  -8   6   4    0.06    0.10
  -8   6   3    2.37    0.59
   8  -5  -6    0.06    0.09
  -8   5   4    0.28    0.12
  -8   5   3   -0.16    0.24
   8  -4  -6    6.53    0.38
   8  -4  -5   -0.07    0.15
  -8   4   4    2.96    0.30
  -8   4   3    2.97    0.51
   8  -3  -6    7.82    0.44
   8  -3  -5    0.96    0.24
  -8   3   4    1.90    0.27
  -8   3   3    3.64    0.43
   8  -2  -6    4.36    0.38
   8  -2  -5    5.88    0.47
  -8   2   4    1.94    0.29
  -8   2   3    0.24    0.23
  -8   2   2    4.74    1.16
   8  -1  -5    3.43    0.36
   8  -1  -4    0.36    0.29
  -8   1   4    0.21    0.14
  -8   1   3    5.64    0.56
  -8   1   2    1.70    0.76
   8   0  -5    1.73    0.31
   8   0  -4    0.71    0.36
  -8   0   4    0.59    0.23
  -8   0   3    4.06    0.47
  -8   0   2    0.89    0.57
   8   1  -5    1.23    0.25
   8   1  -4    0.27    0.22
  -8  -1   3    1.15    0.29
  -8  -1   2   24.50    1.77
   8   2  -5    0.55    0.25
   8   2  -4    1.21    0.29
   8   2  -3   13.19    1.25
  -8  -2   3   12.52    0.91
  -8  -2   2    0.58    0.31
   8   3  -5    0.23    0.26
   8   3  -4    4.76    0.59
   8   3  -3   15.11    1.41
  -8  -3   3   15.83    0.98
  -8  -3   2    1.94    0.49
  -8  -3   1   -0.15    0.60
   8   4  -5    8.33    0.74
   8   4  -4    2.23    0.47
   8   4  -3    5.91    0.90
  -8  -4   3    5.77    0.62
  -8  -4   2    8.06    0.87
  -8  -4   1    9.40    1.51
   8   5  -5    0.45    0.23
   8   5  -4    3.54    0.61
   8   5  -3    1.17    0.44
  -8  -5   3    0.83    0.29
   8   5  -2    8.35    1.23
  -8  -5   2    8.81    0.92
  -8  -5   1    1.48    0.80
   8   6  -4    1.87    0.49
   8   6  -3    0.31    0.38
  -8  -6   3    0.65    0.29
   8   6  -2    5.39    1.02
  -8  -6   2    5.13    0.72
  -8  -6   1    1.35    0.57
   8   7  -4    2.70    0.49
   8   7  -3    0.82    0.49
  -8  -7   3    0.41    0.25
   8   7  -2    8.02    1.25
  -8  -7   2    9.80    0.98
  -8  -7   1    2.26    0.62
   8   8  -4    0.52    0.30
   8   8  -3    0.21    0.36
  -8  -8   3    0.06    0.22
  -8  -8   2    1.27    0.50
   8   8  -2    2.62    0.69
   8   8  -1   -0.02    0.58
   8   9  -4   10.78    1.09
   8   9  -3    3.01    0.66
  -8  -9   3    1.99    0.40
   8   9  -2    0.05    0.50
  -8  -9   2    0.15    0.32
   8   9  -1    1.13    0.56
   8  10  -4    7.68    0.97
  -8 -10   3    0.15    0.22
   8  10  -3    0.80    0.61
   8  10  -2   13.77    1.44
  -8 -10   2    9.32    1.06
   8  10  -1    1.11    0.72
   8  11  -4    6.30    0.99
   8  11  -3    9.77    1.16
  -8 -11   3   10.32    0.99
   8  11  -2   30.22    2.16
  -8 -11   2   12.87    1.13
  -8 -12   3    0.88    0.32
   8  12  -3    1.56    0.67
   8  12  -2    3.27    0.77
   8  13  -3   -0.03    0.46
   9  -4  -6    0.59    0.17
   9  -3  -6    0.01    0.11
   9  -2  -6    7.09    0.45
   9  -2  -5   -0.01    0.24
   9  -1  -6    0.28    0.15
   9  -1  -5    1.85    0.38
   9   0  -6    1.16    0.22
   9   0  -5   28.59    1.19
   9   1  -6    0.69    0.22
   9   1  -5    2.03    0.39
   9   1  -4   -0.11    0.30
   9   2  -6   12.30    0.78
   9   2  -5    1.86    0.43
   9   2  -4    0.27    0.30
   9   3  -5   19.60    1.12
   9   3  -4    8.81    0.96
   9   4  -5    4.68    0.65
   9   4  -4    8.63    0.91
   9   4  -3    4.19    0.84
   9   5  -5   10.00    0.89
   9   5  -4    3.49    0.61
   9   5  -3    0.92    0.43
   9   6  -5   20.93    1.26
   9   6  -4    1.02    0.49
   9   7  -5    0.03    0.22
   9   7  -4    0.11    0.33
   0   0   0    0.00    0.00
;
_shelx_hkl_checksum   98961

# start Validation Reply Form
_vrf_ATOM007_Coesite-III_27.9GPa
;
PROBLEM: _atom_site_aniso_label is missing
RESPONSE: Due to incompleteness of the dataset thermal parameters were refined
 in isotropic approximation.
;
_vrf_DIFMN02_Coesite-III_27.9GPa
;
PROBLEM: The minimum difference density is < -0.1*ZMAX*1.00
RESPONSE: Due to partial overlap of the reflections with those belonging 
to low-pressure phase (coesite-II) and poor data/parameter ratio.
;
_vrf_PLAT029_Coesite-III_27.9GPa
;
PROBLEM: _diffrn_measured_fraction_theta_full value Low .      0.253 Why?  
RESPONSE: The dataset was incomplete since the data were collected in
 a diamond anvil cell metallic body of which shadows
 more than 60% of the reflections.
;
_vrf_PLAT088_Coesite-III_27.9GPa
;
PROBLEM: Poor Data / Parameter Ratio ....................       5.83 Note  
RESPONSE: Poor data/parameter ratio is due to low symmetry of the structure 
(P-1), big amount of the parameters to refine (27 atoms) and incompleteness 
of the dataset (measurement in a diamond anvil cell).
;
_vrf_PLAT910_Coesite-III_27.9GPa
;
PROBLEM: Missing # of FCF Reflection(s) Below Theta(Min).         52 Note  
RESPONSE: Certain part of the reflections is missing due to geometry 
of the experiment. The metallic body of the diamond anvil cell 
absorbs more than 60% of the reflections.
;
_vrf_PLAT084_Coesite-III_27.9GPa
;
PROBLEM: High wR2 Value (i.e. > 0.25) ...................       0.36 Report
RESPONSE: Due to partial overlap of the reflections with those 
belonging to low-pressure phase (coesite-II).
;
_vrf_PLAT098_Coesite-III_27.9GPa
;
PROBLEM: Large Reported Min.  (Negative) Residual Density      -1.42 eA-3  
RESPONSE: Due to partial overlap of the reflections with those belonging to 
low-pressure phase (coesite-II) and poor data/parameter ratio.
;
_vrf_PLAT911_Coesite-III_27.9GPa
;
PROBLEM: Missing FCF Refl Between Thmin & STh/L=    0.600       1717 Report
RESPONSE: Certain part of the reflections is missing due to geometry 
of the experiment. The metallic body of the diamond anvil cell absorbs 
more than 60% of the reflections.
;
# end Validation Reply Form
