# Supplementary material for: Metastable silica high pressure polymorphs as structural proxies of deep Earth silicate melts
Source: Nat Commun. 2018 Nov 15;9:4789. doi: 10.1038/s41467-018-07265-z (PMC6237875; doi:10.1038/s41467-018-07265-z)
Supplement: Supplementary file 5 — Supplementary Data 2 [file 41467_2018_7265_MOESM5_ESM.cif]

 
data_Coesite-IV_35.9GPa
 
_publ_requested_journal          'Nature (London)'

_publ_contact_author_name        'Elena Bykova'
_publ_contact_author_address     
;P02.2 Extreme Conditions Beamline, Deutsches Elektronen-Synchrotron
Notkestra\&se 85,
Hamburg, D-22607
Germany
;
_publ_contact_author_email       elena.bykova@desy.de
_publ_contact_author_phone       49(0)4089985674

loop_
_publ_author_name
_publ_author_address
'Bykova, E.'
;P02.2 Extreme Conditions Beamline, Deutsches Elektronen-Synchrotron
Notkestra\&se 85,
Hamburg, D-22607
Germany
;
'\<Cernok, A.'
;School of Physical Sciences, Lunar Research Group,
The Open University 
Milton Keynes, MK7 6AA
England  
;
'Bykov, M.'
;Bayerisches Geoinstitut
University of Bayreuth, Universitaetsstrasse 30
Bayreuth, D-95440
Germany
;
'Tidholm, J.'
;Department of Physics, Chemistry and Biology (IFM), 
Link\"oping University, 
Link\"oping, SE-58183
Sweden
;
'Abrikosov, I.'
;Department of Physics, Chemistry and Biology (IFM), 
Link\"oping University, 
Link\"oping, SE-58183
Sweden
;
'Liermann, H.-P.'
;P02.2 Extreme Conditions Beamline, Deutsches Elektronen-Synchrotron
Notkestra\&se 85,
Hamburg, D-22607
Germany
;
'Hanfland M.'
;European Synchrotron Radiation Facility, 
BP 220, Grenoble F-38043, 
France
;
'Dubrovinsky, L.'
;Bayerisches Geoinstitut
University of Bayreuth, Universitaetsstrasse 30
Bayreuth, D-95440
Germany
;

_audit_creation_method           SHELXL-2014/7
_chemical_name_systematic        'silicon dioxide'
_chemical_name_common            'silicon dioxide'
_chemical_formula_moiety         'O2 Si'
_chemical_formula_sum            'O2 Si'
_chemical_melting_point          ?

_exptl_crystal_description       plate
_exptl_crystal_colour            'clear colourless'

_diffrn_ambient_temperature      296(2)
_diffrn_ambient_pressure         35900000
_chemical_formula_weight         60.09

loop_
 _atom_type_symbol
 _atom_type_description
 _atom_type_scat_dispersion_real
 _atom_type_scat_dispersion_imag
 _atom_type_scat_source
 'O'  'O'  -0.0010   0.0008
 'International Tables Vol C Tables 4.2.6.8 and 6.1.1.4'
 'Si'  'Si'   0.0082   0.0107
 'International Tables Vol C Tables 4.2.6.8 and 6.1.1.4'
 
_space_group_crystal_system       triclinic
_space_group_IT_number            2
_space_group_name_H-M_alt         'P -1'
_space_group_name_Hall            '-P 1'
 
_shelx_space_group_comment
;
The symmetry employed for this shelxl refinement is uniquely defined
by the following loop, which should always be used as a source of
symmetry information in preference to the above space-group names.
They are only intended as comments.
;
 
loop_
 _space_group_symop_operation_xyz
 'x, y, z'
 '-x, -y, -z'
 
_cell_length_a                    6.524(9)
_cell_length_b                    6.942(9)
_cell_length_c                    8.674(5)
_cell_angle_alpha                 70.07(8)
_cell_angle_beta                  84.05(7)
_cell_angle_gamma                 83.63(11)
_cell_volume                      366.1(8)
_cell_formula_units_Z             16
_cell_measurement_temperature     296(2)
_cell_measurement_reflns_used   178
_cell_measurement_theta_min     2.9420
_cell_measurement_theta_max     11.3310
 
_exptl_crystal_density_meas       ?
_exptl_crystal_density_method     ?
_exptl_crystal_density_diffrn     4.360          
_exptl_crystal_F_000              480
_exptl_transmission_factor_min    ?
_exptl_transmission_factor_max    ?
_exptl_crystal_size_max           0.020
_exptl_crystal_size_mid           0.020
_exptl_crystal_size_min           0.005
_exptl_absorpt_coefficient_mu     0.181
_shelx_estimated_absorpt_T_min    0.996
_shelx_estimated_absorpt_T_max    0.999
_exptl_absorpt_correction_T_min                   0.75985
_exptl_absorpt_correction_T_max                   1.00000
_exptl_absorpt_correction_type            'multi-scan'
_exptl_absorpt_process_details
;
CrysAlisPro, Agilent Technologies,
Version 1.171.37.35 (release 13-08-2014 CrysAlis171 .NET)
(compiled Aug 13 2014,18:06:01)
Empirical absorption correction using spherical harmonics,
 implemented in SCALE3 ABSPACK scaling algorithm.
;

_diffrn_radiation_probe          x-ray
_diffrn_radiation_type           synchrotron
_diffrn_radiation_wavelength     0.29004
_diffrn_source                   synchrotron
_diffrn_source_type              'P02.2 Extreme Conditions Beamline, DESY'
_diffrn_measurement_device_type  
;
customized \w-circle diffractometer
;
_diffrn_measurement_method       '\w scans'
_diffrn_detector_area_resol_mean  ?
_diffrn_reflns_number             678
_diffrn_reflns_av_unetI/netI      0.0718
_diffrn_reflns_av_R_equivalents   0.0549
_diffrn_reflns_limit_h_min        -7
_diffrn_reflns_limit_h_max        5
_diffrn_reflns_limit_k_min        -7
_diffrn_reflns_limit_k_max        6
_diffrn_reflns_limit_l_min        -11
_diffrn_reflns_limit_l_max        11
_diffrn_reflns_theta_min          2.902
_diffrn_reflns_theta_max          11.146
_diffrn_reflns_theta_full         10.500
_diffrn_measured_fraction_theta_max   0.249
_diffrn_measured_fraction_theta_full  0.255
_diffrn_reflns_Laue_measured_fraction_max    0.249
_diffrn_reflns_Laue_measured_fraction_full   0.255
_diffrn_reflns_point_group_measured_fraction_max   0.249
_diffrn_reflns_point_group_measured_fraction_full  0.255
_reflns_number_total              452
_reflns_number_gt                 332
_reflns_threshold_expression      'I > 2\s(I)'
_reflns_Friedel_coverage          0.000
_reflns_Friedel_fraction_max      .
_reflns_Friedel_fraction_full     .
 
_reflns_special_details
;
 Reflections were merged by SHELXL according to the crystal
 class for the calculation of statistics and refinement.
 
 _reflns_Friedel_fraction is defined as the number of unique
 Friedel pairs measured divided by the number that would be
 possible theoretically, ignoring centric projections and
 systematic absences.
;
 
_computing_data_collection
;
CrysAlisPro, Agilent Technologies,
Version 1.171.37.35 (release 13-08-2014 CrysAlis171 .NET)
(compiled Aug 13 2014,18:06:01)
;
_computing_cell_refinement
;
CrysAlisPro, Agilent Technologies,
Version 1.171.37.35 (release 13-08-2014 CrysAlis171 .NET)
(compiled Aug 13 2014,18:06:01)
;
_computing_data_reduction
;
CrysAlisPro, Agilent Technologies,
Version 1.171.37.35 (release 13-08-2014 CrysAlis171 .NET)
(compiled Aug 13 2014,18:06:01)
;

_computing_structure_solution    'SHELXS-2013/1 (Sheldrick, 2013)'
_computing_structure_refinement  'SHELXL-2014/7 (Sheldrick, 2014)'
_computing_molecular_graphics     ?
_computing_publication_material   ?
_refine_special_details           ?
_refine_ls_structure_factor_coef  Fsqd
_refine_ls_matrix_type            full
_refine_ls_weighting_scheme       calc
_refine_ls_weighting_details
'w=1/[\s^2^(Fo^2^)+(0.1586P)^2^] where P=(Fo^2^+2Fc^2^)/3'
_atom_sites_solution_primary      ?
_atom_sites_solution_secondary    ?
_atom_sites_solution_hydrogens    .
_refine_ls_hydrogen_treatment     .
_refine_ls_extinction_method      none
_refine_ls_extinction_coef        .
_refine_ls_number_reflns          452
_refine_ls_number_parameters      97
_refine_ls_number_restraints      0
_refine_ls_R_factor_all           0.1086
_refine_ls_R_factor_gt            0.0811
_refine_ls_wR_factor_ref          0.2280
_refine_ls_wR_factor_gt           0.2083
_refine_ls_goodness_of_fit_ref    1.122
_refine_ls_restrained_S_all       1.122
_refine_ls_shift/su_max           0.000
_refine_ls_shift/su_mean          0.000
 
loop_
 _atom_site_label
 _atom_site_type_symbol
 _atom_site_fract_x
 _atom_site_fract_y
 _atom_site_fract_z
 _atom_site_U_iso_or_equiv
 _atom_site_adp_type
 _atom_site_occupancy
 _atom_site_site_symmetry_order  
 _atom_site_calc_flag
 _atom_site_refinement_flags_posn
 _atom_site_refinement_flags_adp
 _atom_site_refinement_flags_occupancy
 _atom_site_disorder_assembly
 _atom_site_disorder_group
Si1 Si 0.343(2) 0.6470(19) 0.4574(5) 0.0108(11) Uiso 1 1 d . . . . .
O1 O 0.328(5) 0.840(4) 0.5202(12) 0.011(3) Uiso 1 1 d . . . . .
Si2 Si 0.1921(19) 0.5167(19) 0.9919(5) 0.0113(12) Uiso 1 1 d . . . . .
O2 O 0.470(5) 0.791(4) 0.2580(13) 0.009(2) Uiso 1 1 d . . . . .
Si3 Si 0.1029(19) 0.3115(18) 0.6505(5) 0.0093(11) Uiso 1 1 d . . . . .
O3 O 0.149(5) 0.680(4) 0.3230(12) 0.008(3) Uiso 1 1 d . . . . .
Si4 Si 0.496(2) 0.330(2) 0.2676(5) 0.0121(12) Uiso 1 1 d . . . . .
O4 O 0.174(5) 0.517(4) 0.6127(13) 0.010(2) Uiso 1 1 d . . . . .
Si5 Si 0.349(2) 0.1278(18) 0.9200(5) 0.0099(11) Uiso 1 1 d . . . . .
O5 O 0.450(5) 0.429(5) 0.4144(13) 0.010(2) Uiso 1 1 d . . . . .
Si6 Si 0.199(2) 0.0597(19) 0.4397(5) 0.0094(12) Uiso 1 1 d . . . . .
O6 O 0.097(4) 0.745(4) 0.0412(12) 0.008(2) Uiso 1 1 d . . . . .
Si7 Si 0.039(2) 0.8616(18) 0.8375(5) 0.0102(11) Uiso 1 1 d . . . . .
O7 O 0.363(4) 0.514(4) 0.1269(12) 0.008(2) Uiso 1 1 d . . . . .
Si8 Si 0.2806(19) 0.7717(18) 0.1392(5) 0.0091(12) Uiso 1 1 d . . . . .
O8 O 0.039(5) 0.382(5) 0.1363(13) 0.014(3) Uiso 1 1 d . . . . .
O9 O 0.176(5) 0.020(4) 0.1006(13) 0.010(3) Uiso 1 1 d . . . . .
O10 O 0.366(6) 0.138(6) 0.2878(14) 0.013(3) Uiso 1 1 d . . . . .
O11 O 0.164(5) 0.266(4) 0.4901(13) 0.012(3) Uiso 1 1 d . . . . .
O12 O 0.179(5) 0.101(4) 0.7975(12) 0.008(2) Uiso 1 1 d . . . . .
O13 O 0.274(5) 0.354(4) 0.9001(13) 0.008(2) Uiso 1 1 d . . . . .
O14 O 0.287(5) 0.721(4) 0.8186(13) 0.011(3) Uiso 1 1 d . . . . .
O15 O 0.000(5) 0.957(4) 0.6403(13) 0.010(3) Uiso 1 1 d . . . . .
O16 O 0.435(4) 0.866(4) 0.9701(11) 0.007(3) Uiso 1 1 d . . . . .
 
_geom_special_details
;
 All esds (except the esd in the dihedral angle between two l.s. planes)
 are estimated using the full covariance matrix.  The cell esds are taken
 into account individually in the estimation of esds in distances, angles
 and torsion angles; correlations between esds in cell parameters are only
 used when they are defined by crystal symmetry.  An approximate (isotropic)
 treatment of cell esds is used for estimating esds involving l.s. planes.
;
 
loop_
 _geom_bond_atom_site_label_1
 _geom_bond_atom_site_label_2
 _geom_bond_distance
 _geom_bond_site_symmetry_2
 _geom_bond_publ_flag
Si1 O1 1.60(3) . ?
Si1 O4 1.71(3) . ?
Si1 O5 1.73(2) . ?
Si1 O3 1.75(3) . ?
Si1 O5 1.76(3) 2_666 ?
Si1 O2 1.84(3) . ?
Si1 Si8 2.656(7) . ?
Si1 Si1 2.698(11) 2_666 ?
Si1 Si4 2.766(17) 2_666 ?
O1 Si6 1.620(14) 1_565 ?
O1 Si4 2.182(15) 2_666 ?
Si2 O13 1.61(2) . ?
Si2 O8 1.61(4) 1_556 ?
Si2 O7 1.69(3) 1_556 ?
Si2 O14 1.79(3) . ?
Si2 O6 1.81(2) 1_556 ?
Si2 O8 1.90(3) 2_566 ?
Si2 Si7 2.465(9) . ?
Si2 Si2 2.53(3) 2_567 ?
Si2 Si8 2.65(2) 1_556 ?
O2 Si8 1.73(3) . ?
O2 Si5 1.81(3) 2_666 ?
Si3 O4 1.47(4) . ?
Si3 O11 1.532(14) . ?
Si3 O3 1.63(3) 2_566 ?
Si3 O12 1.647(16) . ?
Si3 Si5 2.821(10) . ?
O3 Si3 1.63(3) 2_566 ?
O3 Si8 1.68(2) . ?
Si4 O14 1.59(2) 2_666 ?
Si4 O10 1.61(5) . ?
Si4 O5 1.63(2) . ?
Si4 O7 1.670(11) . ?
Si4 O1 2.182(15) 2_666 ?
Si4 Si1 2.765(17) 2_666 ?
Si4 Si6 2.79(3) . ?
Si5 O13 1.55(2) . ?
Si5 O12 1.68(4) . ?
Si5 O16 1.76(2) 1_545 ?
Si5 O16 1.79(3) 2_667 ?
Si5 O2 1.81(3) 2_666 ?
Si5 O9 1.82(3) 1_556 ?
Si5 Si8 2.54(2) 2_666 ?
Si5 Si8 2.605(17) 1_546 ?
Si5 Si5 2.659(12) 2_657 ?
O5 Si1 1.76(3) 2_666 ?
Si6 O15 1.57(4) 2_566 ?
Si6 O10 1.60(3) . ?
Si6 O1 1.620(14) 1_545 ?
Si6 O11 1.62(3) . ?
Si6 O15 2.03(3) 1_545 ?
Si6 Si6 2.80(3) 2_556 ?
O6 Si8 1.60(3) . ?
O6 Si7 1.735(11) 1_554 ?
O6 Si2 1.81(2) 1_554 ?
Si7 O15 1.647(11) . ?
Si7 O9 1.681(15) 2_566 ?
Si7 O6 1.735(11) 1_556 ?
Si7 O8 1.76(5) 2_566 ?
Si7 O14 1.814(18) . ?
Si7 O12 1.89(5) 1_565 ?
O7 Si2 1.69(3) 1_554 ?
O7 Si8 1.85(3) . ?
Si8 O16 1.67(2) 1_554 ?
Si8 O9 1.72(2) 1_565 ?
Si8 Si5 2.54(2) 2_666 ?
Si8 Si5 2.605(17) 1_564 ?
Si8 Si2 2.65(2) 1_554 ?
O8 Si2 1.61(4) 1_554 ?
O8 Si7 1.76(5) 2_566 ?
O8 Si2 1.90(3) 2_566 ?
O9 Si7 1.681(15) 2_566 ?
O9 Si8 1.72(2) 1_545 ?
O9 Si5 1.82(3) 1_554 ?
O12 Si7 1.89(5) 1_545 ?
O14 Si4 1.59(2) 2_666 ?
O15 Si6 1.57(4) 2_566 ?
O15 Si6 2.03(3) 1_565 ?
O16 Si8 1.67(2) 1_556 ?
O16 Si5 1.76(2) 1_565 ?
O16 Si5 1.79(3) 2_667 ?
 
loop_
 _geom_angle_atom_site_label_1
 _geom_angle_atom_site_label_2
 _geom_angle_atom_site_label_3
 _geom_angle
 _geom_angle_site_symmetry_1
 _geom_angle_site_symmetry_3
 _geom_angle_publ_flag
O1 Si1 O4 93.2(15) . . ?
O1 Si1 O5 158.6(18) . . ?
O4 Si1 O5 94.4(16) . . ?
O1 Si1 O3 109.7(11) . . ?
O4 Si1 O3 87.5(14) . . ?
O5 Si1 O3 90.5(13) . . ?
O1 Si1 O5 80.9(14) . 2_666 ?
O4 Si1 O5 92.0(13) . 2_666 ?
O5 Si1 O5 79.0(17) . 2_666 ?
O3 Si1 O5 169.4(14) . 2_666 ?
O1 Si1 O2 92.2(14) . . ?
O4 Si1 O2 165.5(15) . . ?
O5 Si1 O2 85.3(11) . . ?
O3 Si1 O2 78.1(13) . . ?
O5 Si1 O2 102.1(15) 2_666 . ?
O1 Si1 Si8 110.2(6) . . ?
O4 Si1 Si8 125.2(13) . . ?
O5 Si1 Si8 81.3(5) . . ?
O3 Si1 Si8 38.4(9) . . ?
O5 Si1 Si8 139.0(9) 2_666 . ?
O2 Si1 Si8 40.5(11) . . ?
O1 Si1 Si1 119.7(13) . 2_666 ?
O4 Si1 Si1 94.2(7) . 2_666 ?
O5 Si1 Si1 39.8(10) . 2_666 ?
O3 Si1 Si1 130.4(11) . 2_666 ?
O5 Si1 Si1 39.1(9) 2_666 2_666 ?
O2 Si1 Si1 94.8(7) . 2_666 ?
Si8 Si1 Si1 113.2(3) . 2_666 ?
O1 Si1 Si4 52.0(6) . 2_666 ?
O4 Si1 Si4 77.8(11) . 2_666 ?
O5 Si1 Si4 110.5(8) . 2_666 ?
O3 Si1 Si4 154.9(5) . 2_666 ?
O5 Si1 Si4 33.9(6) 2_666 2_666 ?
O2 Si1 Si4 115.9(14) . 2_666 ?
Si8 Si1 Si4 154.4(9) . 2_666 ?
Si1 Si1 Si4 71.5(4) 2_666 2_666 ?
Si1 O1 Si6 126.0(15) . 1_565 ?
Si1 O1 Si4 92.6(8) . 2_666 ?
Si6 O1 Si4 141.1(16) 1_565 2_666 ?
O13 Si2 O8 100.7(18) . 1_556 ?
O13 Si2 O7 110.0(11) . 1_556 ?
O8 Si2 O7 92.0(15) 1_556 1_556 ?
O13 Si2 O14 90.1(12) . . ?
O8 Si2 O14 161.3(8) 1_556 . ?
O7 Si2 O14 98.6(17) 1_556 . ?
O13 Si2 O6 165.1(7) . 1_556 ?
O8 Si2 O6 90.4(13) 1_556 1_556 ?
O7 Si2 O6 79.1(11) 1_556 1_556 ?
O14 Si2 O6 76.7(10) . 1_556 ?
O13 Si2 O8 93.4(12) . 2_566 ?
O8 Si2 O8 88.0(9) 1_556 2_566 ?
O7 Si2 O8 156.1(12) 1_556 2_566 ?
O14 Si2 O8 76.1(14) . 2_566 ?
O6 Si2 O8 77.0(12) 1_556 2_566 ?
O13 Si2 Si7 120.8(5) . . ?
O8 Si2 Si7 114.2(6) 1_556 . ?
O7 Si2 Si7 114.6(12) 1_556 . ?
O14 Si2 Si7 47.2(6) . . ?
O6 Si2 Si7 44.7(4) 1_556 . ?
O8 Si2 Si7 45.2(13) 2_566 . ?
O13 Si2 Si2 99.4(17) . 2_567 ?
O8 Si2 Si2 48.5(9) 1_556 2_567 ?
O7 Si2 Si2 135.0(8) 1_556 2_567 ?
O14 Si2 Si2 115.0(9) . 2_567 ?
O6 Si2 Si2 80.5(12) 1_556 2_567 ?
O8 Si2 Si2 39.5(11) 2_566 2_567 ?
Si7 Si2 Si2 74.5(5) . 2_567 ?
O13 Si2 Si8 148.3(15) . 1_556 ?
O8 Si2 Si8 98.0(12) 1_556 1_556 ?
O7 Si2 Si8 43.7(8) 1_556 1_556 ?
O14 Si2 Si8 79.6(11) . 1_556 ?
O6 Si2 Si8 36.3(10) 1_556 1_556 ?
O8 Si2 Si8 112.6(10) 2_566 1_556 ?
Si7 Si2 Si8 72.8(5) . 1_556 ?
Si2 Si2 Si8 112.2(4) 2_567 1_556 ?
Si8 O2 Si5 91.7(7) . 2_666 ?
Si8 O2 Si1 96(2) . . ?
Si5 O2 Si1 163.8(7) 2_666 . ?
O4 Si3 O11 102.4(16) . . ?
O4 Si3 O3 110.5(13) . 2_566 ?
O11 Si3 O3 107.1(16) . 2_566 ?
O4 Si3 O12 126.7(19) . . ?
O11 Si3 O12 105.2(10) . . ?
O3 Si3 O12 103.6(16) 2_566 . ?
O4 Si3 Si5 94.3(10) . . ?
O11 Si3 Si5 119.2(6) . . ?
O3 Si3 Si5 120.6(5) 2_566 . ?
O12 Si3 Si5 32.4(15) . . ?
Si3 O3 Si8 124.1(9) 2_566 . ?
Si3 O3 Si1 132.6(8) 2_566 . ?
Si8 O3 Si1 101.3(18) . . ?
O14 Si4 O10 104.2(17) 2_666 . ?
O14 Si4 O5 128(2) 2_666 . ?
O10 Si4 O5 115.2(17) . . ?
O14 Si4 O7 108.1(9) 2_666 . ?
O10 Si4 O7 99.8(18) . . ?
O5 Si4 O7 96.9(8) . . ?
O14 Si4 O1 78.4(7) 2_666 2_666 ?
O10 Si4 O1 93.0(12) . 2_666 ?
O5 Si4 O1 68.1(7) . 2_666 ?
O7 Si4 O1 163.6(16) . 2_666 ?
O14 Si4 Si1 95.4(11) 2_666 2_666 ?
O10 Si4 Si1 118.5(6) . 2_666 ?
O5 Si4 Si1 37.0(8) . 2_666 ?
O7 Si4 Si1 128.3(12) . 2_666 ?
O1 Si4 Si1 35.4(8) 2_666 2_666 ?
O14 Si4 Si6 128.3(15) 2_666 . ?
O10 Si4 Si6 29.5(6) . . ?
O5 Si4 Si6 85.7(15) . . ?
O7 Si4 Si6 103.5(15) . . ?
O1 Si4 Si6 82.6(11) 2_666 . ?
Si1 Si4 Si6 95.9(5) 2_666 . ?
Si3 O4 Si1 129.7(12) . . ?
O13 Si5 O12 95.2(13) . . ?
O13 Si5 O16 172.5(7) . 1_545 ?
O12 Si5 O16 90.2(14) . 1_545 ?
O13 Si5 O16 92.1(15) . 2_667 ?
O12 Si5 O16 169.4(6) . 2_667 ?
O16 Si5 O16 83.2(18) 1_545 2_667 ?
O13 Si5 O2 91.0(13) . 2_666 ?
O12 Si5 O2 88.6(13) . 2_666 ?
O16 Si5 O2 94.2(9) 1_545 2_666 ?
O16 Si5 O2 83.6(13) 2_667 2_666 ?
O13 Si5 O9 94.6(11) . 1_556 ?
O12 Si5 O9 90.8(15) . 1_556 ?
O16 Si5 O9 80.2(10) 1_545 1_556 ?
O16 Si5 O9 96.2(11) 2_667 1_556 ?
O2 Si5 O9 174.4(11) 2_666 1_556 ?
O13 Si5 Si8 89.3(15) . 2_666 ?
O12 Si5 Si8 131.5(9) . 2_666 ?
O16 Si5 Si8 90.9(12) 1_545 2_666 ?
O16 Si5 Si8 40.8(8) 2_667 2_666 ?
O2 Si5 Si8 43.0(10) 2_666 2_666 ?
O9 Si5 Si8 137.0(10) 1_556 2_666 ?
O13 Si5 Si8 135.2(8) . 1_546 ?
O12 Si5 Si8 91.9(13) . 1_546 ?
O16 Si5 Si8 39.3(7) 1_545 1_546 ?
O16 Si5 Si8 88.2(10) 2_667 1_546 ?
O2 Si5 Si8 133.5(7) 2_666 1_546 ?
O9 Si5 Si8 41.0(6) 1_556 1_546 ?
Si8 Si5 Si8 117.8(4) 2_666 1_546 ?
O13 Si5 Si5 133.0(15) . 2_657 ?
O12 Si5 Si5 131.7(11) . 2_657 ?
O16 Si5 Si5 42.0(11) 1_545 2_657 ?
O16 Si5 Si5 41.1(9) 2_667 2_657 ?
O2 Si5 Si5 88.5(7) 2_666 2_657 ?
O9 Si5 Si5 87.7(6) 1_556 2_657 ?
Si8 Si5 Si5 60.0(6) 2_666 2_657 ?
Si8 Si5 Si5 57.8(5) 1_546 2_657 ?
O13 Si5 Si3 67.6(9) . . ?
O12 Si5 Si3 31.7(10) . . ?
O16 Si5 Si3 119.0(11) 1_545 . ?
O16 Si5 Si3 149.5(12) 2_667 . ?
O2 Si5 Si3 74.6(7) 2_666 . ?
O9 Si5 Si3 107.5(9) 1_556 . ?
Si8 Si5 Si3 113.4(5) 2_666 . ?
Si8 Si5 Si3 122.2(8) 1_546 . ?
Si5 Si5 Si3 154.4(4) 2_657 . ?
Si4 O5 Si1 143.2(7) . . ?
Si4 O5 Si1 109.1(9) . 2_666 ?
Si1 O5 Si1 101.0(17) . 2_666 ?
O15 Si6 O10 104.6(15) 2_566 . ?
O15 Si6 O1 113.5(18) 2_566 1_545 ?
O10 Si6 O1 94.0(11) . 1_545 ?
O15 Si6 O11 107.7(13) 2_566 . ?
O10 Si6 O11 98(2) . . ?
O1 Si6 O11 132.1(12) 1_545 . ?
O15 Si6 O15 78.4(8) 2_566 1_545 ?
O10 Si6 O15 176.9(15) . 1_545 ?
O1 Si6 O15 84.0(10) 1_545 1_545 ?
O11 Si6 O15 81.3(14) . 1_545 ?
O15 Si6 Si4 121.9(10) 2_566 . ?
O10 Si6 Si4 29.6(16) . . ?
O1 Si6 Si4 105.2(14) 1_545 . ?
O11 Si6 Si4 70.4(14) . . ?
O15 Si6 Si4 148.9(13) 1_545 . ?
O15 Si6 Si6 45.2(8) 2_566 2_556 ?
O10 Si6 Si6 149.8(15) . 2_556 ?
O1 Si6 Si6 98.5(15) 1_545 2_556 ?
O11 Si6 Si6 93.5(13) . 2_556 ?
O15 Si6 Si6 33.2(9) 1_545 2_556 ?
Si4 Si6 Si6 156.3(4) . 2_556 ?
Si8 O6 Si7 131(2) . 1_554 ?
Si8 O6 Si2 101.8(9) . 1_554 ?
Si7 O6 Si2 88.1(9) 1_554 1_554 ?
O15 Si7 O9 95.4(7) . 2_566 ?
O15 Si7 O6 175.0(7) . 1_556 ?
O9 Si7 O6 89.4(6) 2_566 1_556 ?
O15 Si7 O8 94.8(17) . 2_566 ?
O9 Si7 O8 102.4(17) 2_566 2_566 ?
O6 Si7 O8 82.7(15) 1_556 2_566 ?
O15 Si7 O14 97.4(7) . . ?
O9 Si7 O14 167.0(8) 2_566 . ?
O6 Si7 O14 77.9(6) 1_556 . ?
O8 Si7 O14 79.0(15) 2_566 . ?
O15 Si7 O12 84.8(17) . 1_565 ?
O9 Si7 O12 89.5(15) 2_566 1_565 ?
O6 Si7 O12 96.6(16) 1_556 1_565 ?
O8 Si7 O12 168.1(10) 2_566 1_565 ?
O14 Si7 O12 89.2(16) . 1_565 ?
O15 Si7 Si2 128.1(9) . . ?
O9 Si7 Si2 125.2(9) 2_566 . ?
O6 Si7 Si2 47.2(8) 1_556 . ?
O8 Si7 Si2 50.0(8) 2_566 . ?
O14 Si7 Si2 46.4(9) . . ?
O12 Si7 Si2 121.8(10) 1_565 . ?
Si4 O7 Si2 135(2) . 1_554 ?
Si4 O7 Si8 124.3(15) . . ?
Si2 O7 Si8 96.9(7) 1_554 . ?
O6 Si8 O16 94.2(13) . 1_554 ?
O6 Si8 O3 93.0(14) . . ?
O16 Si8 O3 172.8(16) 1_554 . ?
O6 Si8 O9 86.0(13) . 1_565 ?
O16 Si8 O9 85.9(11) 1_554 1_565 ?
O3 Si8 O9 94.7(9) . 1_565 ?
O6 Si8 O2 175.9(13) . . ?
O16 Si8 O2 89.8(14) 1_554 . ?
O3 Si8 O2 83.0(14) . . ?
O9 Si8 O2 95.0(14) 1_565 . ?
O6 Si8 O7 80.3(13) . . ?
O16 Si8 O7 87.2(11) 1_554 . ?
O3 Si8 O7 93.9(12) . . ?
O9 Si8 O7 164.2(10) 1_565 . ?
O2 Si8 O7 99.2(12) . . ?
O6 Si8 Si5 138.6(7) . 2_666 ?
O16 Si8 Si5 44.7(10) 1_554 2_666 ?
O3 Si8 Si5 128.1(12) . 2_666 ?
O9 Si8 Si5 93.8(14) 1_565 2_666 ?
O2 Si8 Si5 45.3(9) . 2_666 ?
O7 Si8 Si5 91.3(12) . 2_666 ?
O6 Si8 Si5 91.6(11) . 1_564 ?
O16 Si8 Si5 41.9(7) 1_554 1_564 ?
O3 Si8 Si5 138.0(8) . 1_564 ?
O9 Si8 Si5 44.0(9) 1_565 1_564 ?
O2 Si8 Si5 91.9(12) . 1_564 ?
O7 Si8 Si5 128.0(7) . 1_564 ?
Si5 Si8 Si5 62.2(4) 2_666 1_564 ?
O6 Si8 Si2 41.9(6) . 1_554 ?
O16 Si8 Si2 84.1(12) 1_554 1_554 ?
O3 Si8 Si2 101.3(14) . 1_554 ?
O9 Si8 Si2 125.6(10) 1_565 1_554 ?
O2 Si8 Si2 138.1(6) . 1_554 ?
O7 Si8 Si2 39.3(9) . 1_554 ?
Si5 Si8 Si2 114.3(4) 2_666 1_554 ?
Si5 Si8 Si2 109.7(4) 1_564 1_554 ?
O6 Si8 Si1 132.3(11) . . ?
O16 Si8 Si1 132.6(12) 1_554 . ?
O3 Si8 Si1 40.3(11) . . ?
O9 Si8 Si1 103.2(6) 1_565 . ?
O2 Si8 Si1 43.6(10) . . ?
O7 Si8 Si1 91.9(4) . . ?
Si5 Si8 Si1 88.0(5) 2_666 . ?
Si5 Si8 Si1 127.4(8) 1_564 . ?
Si2 Si8 Si1 122.3(6) 1_554 . ?
Si2 O8 Si7 127.9(11) 1_554 2_566 ?
Si2 O8 Si2 92.0(9) 1_554 2_566 ?
Si7 O8 Si2 84.8(19) 2_566 2_566 ?
Si7 O9 Si8 137(2) 2_566 1_545 ?
Si7 O9 Si5 126.9(12) 2_566 1_554 ?
Si8 O9 Si5 95.0(7) 1_545 1_554 ?
Si6 O10 Si4 120.8(17) . . ?
Si3 O11 Si6 134.9(19) . . ?
Si3 O12 Si5 116(2) . . ?
Si3 O12 Si7 118(2) . 1_545 ?
Si5 O12 Si7 124.9(9) . 1_545 ?
Si5 O13 Si2 146.3(9) . . ?
Si4 O14 Si2 116.0(10) 2_666 . ?
Si4 O14 Si7 156.7(13) 2_666 . ?
Si2 O14 Si7 86.4(13) . . ?
Si6 O15 Si7 126(2) 2_566 . ?
Si6 O15 Si6 101.6(8) 2_566 1_565 ?
Si7 O15 Si6 131(2) . 1_565 ?
Si8 O16 Si5 98.8(6) 1_556 1_565 ?
Si8 O16 Si5 94.5(7) 1_556 2_667 ?
Si5 O16 Si5 96.8(18) 1_565 2_667 ?
 
_refine_diff_density_max    0.700
_refine_diff_density_min   -0.597
_refine_diff_density_rms    0.170

_shelx_res_file
;

    C:\XCALIB~1\HASYLA~1\COESIT~1\p03_cal\struct\tmp\SOL_FI~1\dom3_cal.res created by SHELXL-2014/7

REM P-1 (#2 in standard setting)
TITL dom3_cal in P-1
CELL 0.29004 6.5242 6.9419 8.6742 70.068 84.053 83.629
ZERR 16.0000 0.0088 0.0094 0.0047 0.080 0.070 0.111
LATT 1
SFAC O SI
DISP           Si    0.00816    0.01070        28.03
DISP           O    -0.00101    0.00082         6.64
UNIT 32 16
MERG 2
SHEL 99999.00 0.75
FMAP 2
GRID
PLAN 20
TEMP 23
SIZE 0.02 0.02 0.005
EQIV $1 1-X,1-Y,1-Z
EQIV $2 -X,1-Y,2-Z
EQIV $3 -X,1-Y,1-Z
EQIV $4 X,Y-1,Z

OMIT -4   3   0
OMIT -2 3 5
L.S. 10
ACTA 21
WGHT    0.158600
FVAR       8.03106
SI1   2    0.342689    0.646952    0.457412    11.00000    0.01080
O1    1    0.327898    0.840344    0.520176    11.00000    0.01052
SI2   2    0.192130    0.516745    0.991884    11.00000    0.01126
O2    1    0.470403    0.790678    0.258000    11.00000    0.00921
SI3   2    0.102909    0.311456    0.650500    11.00000    0.00931
O3    1    0.148889    0.679978    0.323017    11.00000    0.00837
SI4   2    0.495920    0.329740    0.267553    11.00000    0.01209
O4    1    0.174251    0.516803    0.612740    11.00000    0.00963
SI5   2    0.348878    0.127753    0.920021    11.00000    0.00989
O5    1    0.449703    0.429252    0.414434    11.00000    0.00990
SI6   2    0.199017    0.059673    0.439691    11.00000    0.00944
O6    1    0.096566    0.745109    0.041239    11.00000    0.00761
SI7   2    0.039344    0.861581    0.837542    11.00000    0.01025
O7    1    0.362777    0.513935    0.126892    11.00000    0.00763
SI8   2    0.280640    0.771736    0.139198    11.00000    0.00914
O8    1    0.039489    0.381952    0.136350    11.00000    0.01434
O9    1    0.176167    0.020115    0.100601    11.00000    0.00995
O10   1    0.366408    0.137526    0.287777    11.00000    0.01263
O11   1    0.163610    0.266101    0.490144    11.00000    0.01190
O12   1    0.178797    0.100547    0.797547    11.00000    0.00777
O13   1    0.273806    0.354156    0.900116    11.00000    0.00836
O14   1    0.286583    0.720681    0.818551    11.00000    0.01081
O15   1   -0.000160    0.957164    0.640345    11.00000    0.00985
O16   1    0.435276    0.865587    0.970057    11.00000    0.00664
HKLF 4

REM  dom3_cal in P-1
REM R1 =  0.0811 for     332 Fo > 4sig(Fo)  and  0.1086 for all     452 data
REM     97 parameters refined using      0 restraints

END

WGHT      0.1586      0.0000

REM Highest difference peak  0.700,  deepest hole -0.597,  1-sigma level  0.170
Q1    1   0.5589  0.4854  0.3565  11.00000  0.05    0.70
Q2    1   0.5867  0.5290  0.3480  11.00000  0.05    0.70
Q3    1  -0.1321  0.8480  0.6990  11.00000  0.05    0.64
Q4    1   0.2155  0.4836  0.9440  11.00000  0.05    0.57
Q5    1   0.0907  0.2602  0.6108  11.00000  0.05    0.54
Q6    1   0.2817  0.6548  0.4974  11.00000  0.05    0.53
Q7    1   0.3715  0.1052  0.8829  11.00000  0.05    0.52
Q8    1   0.4114  0.1327  0.8771  11.00000  0.05    0.51
Q9    1   0.4933  0.2691  0.2586  11.00000  0.05    0.50
Q10   1   0.2846  0.2935  0.7113  11.00000  0.05    0.49
Q11   1   0.4524  0.8511  0.4226  11.00000  0.05    0.49
Q12   1   0.2128  0.8061  0.2960  11.00000  0.05    0.48
Q13   1   0.1324  0.4189  0.5489  11.00000  0.05    0.48
Q14   1   0.5386  0.3126  0.2412  11.00000  0.05    0.48
Q15   1   0.2491  0.2623  0.8583  11.00000  0.05    0.47
Q16   1   0.2786  0.3226  0.8428  11.00000  0.05    0.46
Q17   1   0.1313  0.8986  0.8030  11.00000  0.05    0.46
Q18   1   0.3208  0.3753  0.8206  11.00000  0.05    0.46
Q19   1   0.3162  0.3309  0.7019  11.00000  0.05    0.46
Q20   1   0.4656  0.5434  0.0635  11.00000  0.05    0.45
;
_shelx_res_checksum   40826

_shelx_hkl_file
;
   0   0   3 37662.9 1646.74   1
   0   0  -3 34813.5 1680.18   1
   0   0   4 26333.1 1913.87   1
   0   0  -4 25331.0 1775.95   1
   0   0   5 17378.1 2197.97   1
   0   0  -5 17028.3 1821.86   1
   0   0  -6 14620.0 1961.60   1
   0   0   6 17229.4 2589.19   1
   0   0   7 53056.2 3947.01   1
   0   0  -7 50366.6 3183.43   1
   0   0   8 7629.19 2888.19   1
   0   0  -8 4438.62 2098.69   1
   0   0   9 1712.94 2961.14   1
   0   0  -9-508.566 2537.08   1
   0   0  10 16229.7 3973.62   1
   0   0 -10 19681.0 3247.43   1
   0   0 -11 31006.1 3867.38   1
   0   0  11 32033.7 5223.23   1
   0   1 -10 24855.6 3657.26   1
   0  -1  10 20336.6 4499.62   1
   0  -1   9 15736.4 3855.66   1
   0   1  -9 9969.23 2794.63   1
   0  -1   8-336.321 2580.99   1
   0   1  -8 3401.51 2149.75   1
   0  -1   7 11158.2 2564.15   1
   0   1  -7 10127.0 2416.54   1
   0   1  -6 16140.6 2283.80   1
   0  -1   6 15378.6 2453.24   1
   0   1  -5 1856.37 1541.53   1
   0  -1   5 1700.03 1784.26   1
   0   1  -4 72274.8 3097.30   1
   0  -1   4 70391.5 3156.72   1
   0   1  -3 207328. 4268.95   1
   0  -1   3 206203. 4352.02   1
   0  -1  -3 2864.70 746.838   1
   0   1   3 1654.60 1019.57   1
   0   1   4 104096. 3851.16   1
   0  -1  -4 115327. 3315.66   1
   0   1   5 37001.2 2397.19   1
   0  -1  -5 39279.1 2462.63   1
   0  -1  -6 4597.70 1810.19   1
   0   1   6 7086.48 2259.43   1
   0  -1  -7 34389.7 2637.64   1
   0   1   7 34341.7 2778.43   1
   0  -1  -8 286971. 7368.59   1
   0   1   8 308512. 7613.97   1
   0  -1  -9 10483.3 2875.57   1
   0   1   9 5646.88 2980.19   1
   0  -1 -10-6748.04 2464.82   1
   0   1  10 23039.5 4292.30   1
   0  -1 -11 2125.73 2713.95   1
   0   1  11 4831.12 3835.31   1
   0  -2  10 37298.9 5299.74   1
   0  -2   9 79460.9 5398.70   1
   0  -2   8 12187.3 3153.33   1
   0   2  -8 9157.01 3005.22   1
   0  -2   7 133706. 6214.70   1
   0  -2   6 83969.8 5474.31   1
   0  -2   5 39635.0 3069.68   1
   0  -2   4 32284.0 2694.64   1
   0  -2  -5 170468. 4731.83   1
   0  -2  -6 48.3453 1625.00   1
   0   2   6 3445.38 2779.01   1
   0  -2  -7 140823. 5783.52   1
   0   2   7 143315. 8260.44   1
   0   2   8 7209.62 3369.27   1
   0  -2  -8 14577.9 2677.39   1
   0   2   9-4364.21 3899.31   1
   0  -2  -9 2330.30 2120.89   1
   0  -2 -10 27436.7 3121.42   1
   0   2  10 23363.5 4469.12   1
   0   2  11 9227.32 4446.18   1
   0  -2 -11 10593.4 3170.63   1
   0  -3   9 84900.7 6267.95   1
   0  -3   8 17603.2 4057.00   1
   0  -3  -7 40602.5 2973.12   1
   0  -3  -8 127317. 5085.87   1
   0  -3  -9 3357.74 2410.20   1
   0  -3 -10 126910. 5762.25   1
   0  -3 -11 48643.2 3771.79   1
   0  -3 -12 26269.3 3458.32   1
   0  -4  -9 6161.78 2427.37   1
   0  -4 -10 9233.56 2895.76   1
   0  -4 -11-1911.05 2992.05   1
   0  -4 -12 27345.9 4046.34   1
   1  -5 -11 10911.7 3402.34   1
   1  -5 -10 18308.5 2974.77   1
   1  -5  -9 4561.95 2022.36   1
   1  -4 -11-960.260 2161.60   1
   1  -4 -10 3189.82 2208.36   1
   1  -4  -9 37688.5 3076.54   1
   1  -4  -8 4853.33 1988.36   1
   1  -4  -7 39660.0 2597.03   1
   1  -4   6 4431.80 2952.00   1
   1  -4   7 7530.75 3535.81   1
   1  -4   8 5339.45 3593.05   1
  -1   3  11 11922.0 5363.50   1
   1  -3 -11 410.204 2292.50   1
   1  -3 -10 3957.73 2198.26   1
  -1   3  10-1682.98 4066.26   1
  -1   3   9 8202.81 3884.09   1
   1  -3  -9 7299.01 1955.14   1
   1  -3  -8 22445.3 2334.01   1
   1  -3  -7-1925.08 1821.02   1
   1  -3  -6 30708.7 2083.84   1
   1  -3  -5 66381.4 2671.17   1
   1  -3   2 23557.3 2079.47   1
   1  -3   3 1311.63 1623.10   1
   1  -3   4 56170.1 3496.86   1
  -1   3  -5 218358. 6639.41   1
   1  -3   5 222656. 6768.77   1
  -1   3  -6 9440.68 2644.19   1
   1  -3   6 10987.8 2580.36   1
   1  -3   7 17514.6 3142.38   1
  -1   3  -7 18806.5 3277.77   1
  -1   3  -8 7093.75 3125.43   1
   1  -3   8 9361.47 3169.35   1
  -1   3  -9 20008.3 4189.81   1
   1  -3   9 25788.2 4672.27   1
   1  -2 -11 116452. 5330.90   1
  -1   2  11 115695. 6702.37   1
  -1   2  10 16024.9 3265.50   1
   1  -2 -10 7778.17 2375.36   1
   1  -2  -9-683.824 1982.00   1
  -1   2   9-173.413 2393.95   1
  -1   2   8 121952. 4872.81   1
   1  -2  -8 103813. 4094.88   1
   1  -2  -7 34349.5 2457.11   1
  -1   2   7 35401.8 2865.13   1
   1  -2  -6 138536. 3542.75   1
  -1   2   6 132731. 4823.70   1
   1  -2  -5 29805.2 1739.59   1
  -1   2   5 18897.3 2141.20   1
   1  -2  -4 12376.9 1129.99   1
   1  -2   0 177241. 2743.44   1
   1  -2   1 49134.7 1811.15   1
  -1   2  -1 50091.8 1880.90   1
  -1   2  -2 59031.3 2363.31   1
   1  -2   2 62330.9 2398.45   1
  -1   2  -3 7268.06 1344.54   1
   1  -2   3 7831.51 1606.56   1
  -1   2  -4 148199. 4368.86   1
   1  -2   4 145416. 4441.70   1
  -1   2  -5 5866.96 2003.15   1
   1  -2   5 8647.69 2136.12   1
   1  -2   6 33808.5 3192.35   1
  -1   2  -6 30115.7 2966.98   1
  -1   2  -7 2847.37 2344.08   1
   1  -2   7 4686.66 2747.68   1
   1  -2   8-380.274 3189.03   1
  -1   2  -8 3563.57 2572.79   1
  -1   2  -9 20197.6 3588.18   1
   1  -2   9 24586.6 4620.65   1
   1  -2  10 5249.49 4496.41   1
  -1   2 -10 14407.7 3731.22   1
   1  -1 -11 26266.6 3351.22   1
  -1   1  11 32225.3 4779.56   1
  -1   1  10 20528.7 3699.00   1
   1  -1 -10 18275.1 2814.60   1
   1  -1  -9 2542.94 2137.79   1
  -1   1   9-3518.15 2784.77   1
  -1   1   8 2254.59 2359.13   1
   1  -1  -8 100.960 1718.19   1
   1  -1  -7 19665.4 2154.84   1
  -1   1   7 21745.1 2823.76   1
   1  -1  -6 13389.5 1620.31   1
  -1   1   6 11054.9 2126.38   1
   1  -1  -5 580.116 1074.13   1
  -1   1   5 691.894 1361.76   1
  -1   1   4 27916.2 1605.34   1
   1  -1  -4 24933.8 1419.68   1
   1  -1  -3 15905.6 935.267   1
  -1   1   3 16354.7 954.848   1
  -1   1  -2 162409. 3285.36   1
   1  -1   2 157870. 3587.17   1
  -1   1  -3 2281.59 1289.99   1
   1  -1   3 4166.85 1821.84   1
  -1   1  -4 201728. 5024.67   1
   1  -1   4 192439. 5714.10   1
   1  -1   5 16839.3 2404.37   1
  -1   1  -5 15449.9 1996.65   1
  -1   1  -6 163297. 5309.02   1
   1  -1   6 176477. 6149.47   1
  -1   1  -7 5132.47 2167.60   1
   1  -1   7 3978.97 2698.10   1
   1  -1   8 30133.9 3945.98   1
  -1   1  -8 29324.1 3328.54   1
  -1   1  -9-1142.33 2693.07   1
   1  -1   9 2869.49 3313.05   1
  -1   1 -10 5069.76 2975.64   1
   1  -1  10 3267.18 3837.89   1
   1   0 -11 15634.4 3690.52   1
   1   0 -10 10726.5 2959.19   1
  -1   0  10 8726.87 3876.60   1
  -1   0   9 29185.9 3686.20   1
   1   0  -9 29143.8 3340.71   1
   1   0  -8 1191.37 1960.32   1
  -1   0   8 4758.05 2440.47   1
  -1   0   7 9280.62 2185.23   1
   1   0  -7 7237.45 2028.88   1
   1   0  -6 8652.47 2421.25   1
  -1   0   6 4234.99 2241.83   1
  -1   0   5 98998.0 3605.34   1
   1   0  -5 98799.6 3481.03   1
  -1   0   4 271676. 5039.24   1
  -1   0   3 25798.1 1492.09   1
  -1   0  -3 4413.96 1159.29   1
   1   0   3 4924.48 1304.27   1
   1   0   4 78142.3 3144.91   1
  -1   0  -4 75888.3 3285.91   1
  -1   0  -5 13345.6 2108.21   1
   1   0   5 13758.5 1932.71   1
   1   0   6 999999. 12315.5   1
  -1   0  -6 998485. 12039.1   1
  -1   0  -7 29608.2 2860.45   1
   1   0   7 31674.0 3077.54   1
  -1   0  -8 5744.85 2419.74   1
   1   0   8 7932.53 2690.51   1
  -1   0  -9 4251.33 2702.71   1
   1   0   9 2715.89 2885.60   1
  -1   0 -10 38263.4 4060.17   1
   1   0  10 42669.3 4594.39   1
   1   0  11 6072.22 4095.36   1
  -1   0 -11-107.097 2916.16   1
  -1  -1  10 22345.9 3937.00   1
  -1  -1   9 6231.96 2893.97   1
  -1  -1   8 250.684 2519.90   1
  -1  -1   7 34576.5 3596.74   1
  -1  -1   6 804.218 1895.16   1
  -1  -1   5 5971.43 1856.67   1
  -1  -1  -4 24161.7 2360.53   1
   1   1   5 64845.1 4352.85   1
  -1  -1  -5 68136.2 3208.23   1
   1   1   6 103942. 5496.37   1
  -1  -1  -6 104895. 4330.80   1
  -1  -1  -7 132872. 5743.26   1
   1   1   7 141668. 6652.57   1
  -1  -1  -8 2009.46 2408.24   1
   1   1   8-2530.84 3538.86   1
   1   1   9 3252.51 4305.47   1
  -1  -1  -9 2274.62 2254.78   1
   1   1  10 32284.1 5091.23   1
  -1  -1 -10 46042.5 3707.72   1
   1   1  11-627.157 4834.98   1
  -1  -1 -11-1162.12 2828.97   1
  -1  -2  -6 6583.76 2596.21   1
  -1  -2  -7 50305.7 3335.14   1
  -1  -2  -8 153365. 6133.07   1
  -1  -2  -9 4545.36 2784.53   1
   1   2   9 4004.82 4561.47   1
  -1  -2 -10 16419.9 3520.91   1
   1   2  10 17546.9 5330.41   1
   1   2  11 94062.6 8798.12   1
  -1  -2 -11 110103. 5744.00   1
  -1  -3  -9 3418.69 2509.26   1
  -1  -3 -10 15788.7 3455.82   1
  -1  -3 -11 3949.31 3333.96   1
  -1  -3 -12 33624.5 5002.45   1
   2  -6 -10 11919.2 2384.41   1
   2  -6  -9 59088.7 3029.57   1
   2  -5 -11 8739.11 2342.70   1
   2  -5 -10 9622.79 1893.57   1
   2  -5  -9 6927.31 1997.42   1
   2  -5  -8 5176.89 1674.83   1
   2  -5  -7 4774.61 1486.29   1
   2  -5   3 6076.32 2352.61   1
   2  -5   4 2794.68 2449.10   1
   2  -5   5-5431.11 2995.27   1
   2  -5   6 12378.6 3869.84   1
   2  -5   7 5569.91 3458.68   1
   2  -4 -11 10724.5 2216.30   1
   2  -4 -10-1054.51 1910.62   1
   2  -4  -9 2726.96 1775.99   1
   2  -4  -8 31688.0 2041.03   1
   2  -4  -7-481.530 1249.79   1
   2  -4  -6 80418.1 2473.64   1
   2  -4   0 1216.87 1134.96   1
   2  -4   1 75482.4 3096.54   1
   2  -4   2 15885.0 2078.14   1
   2  -4   3 1386.18 1863.11   1
   2  -4   4 118813. 4973.71   1
   2  -4   5 1290.77 2166.57   1
  -2   4  -5 407.294 2390.83   1
  -2   4  -6 4687.40 2684.02   1
   2  -4   6 7489.35 2962.60   1
  -2   4  -7 175444. 7019.06   1
   2  -4   7 177932. 7434.70   1
   2  -4   8 25921.5 4973.54   1
  -2   4  -8 25727.0 3744.10   1
   2  -3 -11 5953.35 2310.96   1
  -2   3  11 9509.10 3905.73   1
   2  -3 -10 24187.6 2556.54   1
  -2   3  10 27635.0 4000.12   1
   2  -3  -9 2631.94 1678.65   1
  -2   3   9 5797.64 3009.98   1
   2  -3  -8 121601. 3760.72   1
  -2   3   8 105600. 5574.88   1
  -2   3   7 5878.15 2607.39   1
   2  -3  -7 1660.07 1276.70   1
   2  -3  -6 86130.6 2886.39   1
   2  -3  -5 30672.0 2029.92   1
   2  -3  -1 49.5918 598.765   1
   2  -3   0 614.770 862.083   1
   2  -3   1 59.3955 1036.55   1
  -2   3  -1-284.760 1025.42   1
  -2   3  -2 6092.30 1432.55   1
   2  -3   2 6773.30 1400.12   1
  -2   3  -3 62218.5 3042.76   1
   2  -3   3 63311.8 3190.19   1
  -2   3  -4 63465.9 3472.51   1
   2  -3   4 60920.6 3502.05   1
  -2   3  -5 25503.4 2789.16   1
   2  -3   5 26753.6 3139.77   1
  -2   3  -6 28362.8 3229.37   1
   2  -3   6 27829.2 3713.03   1
  -2   3  -7 28804.9 3497.87   1
   2  -3   7 24124.9 4052.06   1
  -2   3  -8 7663.86 2988.46   1
   2  -3   8 13495.7 4071.38   1
   2  -3   9 8943.97 4402.40   1
  -2   3  -9 8209.76 2604.28   1
   2  -2 -11 104799. 4843.94   1
  -2   2  11 79660.4 5745.61   1
   2  -2 -10 5157.60 2168.18   1
  -2   2  10 8096.01 3196.25   1
  -2   2   9 5966.70 2954.22   1
   2  -2  -9 3256.85 1954.64   1
  -2   2   8 8914.26 2433.78   1
   2  -2  -8 11984.9 1917.61   1
   2  -2  -7 37141.2 2321.94   1
  -2   2   7 40838.5 2976.00   1
   2  -2  -6 73466.3 2482.90   1
  -2   2   6 70074.7 3020.87   1
   2  -2  -5 108832. 2561.01   1
  -2   2   5 107101. 3101.69   1
  -2   2   4 22339.3 1343.44   1
   2  -2   0 63514.6 2031.86   1
  -2   2   0 56660.3 1724.89   1
  -2   2  -1 28616.4 1536.74   1
   2  -2   1 29463.2 1662.20   1
  -2   2  -2 69754.9 2703.13   1
   2  -2   2 74648.1 2995.47   1
  -2   2  -3 33744.0 2366.98   1
   2  -2   3 32851.5 2537.87   1
  -2   2  -4 17381.9 2652.37   1
   2  -2   4 632.244 1902.24   1
  -2   2  -5 25477.2 2720.48   1
   2  -2   5 22037.7 2884.77   1
  -2   2  -6 223480. 6705.18   1
   2  -2   6 216607. 7318.39   1
   2  -2   7 22026.1 3570.81   1
  -2   2  -7 22816.6 3160.66   1
   2  -2   8 22769.7 4022.48   1
  -2   2  -8 26069.8 3511.50   1
   2  -2   9-2725.59 3834.75   1
  -2   2  -9 8.94145 3000.38   1
   2  -2  10 10950.2 5052.49   1
  -2   1  10 2346.05 3238.15   1
  -2   1   9 5970.78 2697.77   1
  -2   1   8 1357.66 2007.56   1
  -2   1   7-1351.53 1817.47   1
  -2   1   6 283866. 5881.29   1
  -2   1   5 255949. 4630.96   1
  -2   1   4 3214.08 975.434   1
  -2   1  -1 435.464 930.571   1
   2  -1   2 338628. 6377.46   1
  -2   1  -2 325876. 5689.71   1
   2  -1   3 217597. 5438.95   1
  -2   1  -3 207820. 5241.08   1
   2  -1   4 6806.58 1741.26   1
  -2   1  -4 5238.48 1808.98   1
  -2   1  -5 11171.9 1840.02   1
   2  -1   5 11349.3 2096.33   1
   2  -1   6 76050.9 4322.47   1
  -2   1  -6 87634.2 4104.18   1
  -2   1  -7 9546.33 2439.62   1
   2  -1   7 8862.56 2653.18   1
   2  -1   8 181561. 7153.34   1
  -2   1  -8 187490. 7289.44   1
  -2   1  -9 10992.8 3055.26   1
   2  -1   9 14747.2 3590.31   1
   2  -1  10 5254.42 3708.20   1
  -2   1 -10 7150.64 3174.01   1
  -2   0  10 25914.6 3802.90   1
  -2   0   9 152950. 6355.22   1
  -2   0   8 3275.48 2470.14   1
  -2   0   7 6490.39 2365.26   1
  -2   0   6 4251.99 1863.76   1
  -2   0  -3 14866.6 2288.52   1
   2   0   4 52075.2 4036.17   1
  -2   0  -4 48320.3 3015.61   1
  -2   0  -5 45570.8 3260.34   1
   2   0   5 39877.3 4118.03   1
  -2   0  -6 5338.95 2269.04   1
   2   0   6 1654.21 2734.34   1
  -2   0  -7-2732.51 2932.67   1
   2   0   7-9707.81 4023.96   1
  -2   0  -8 32639.6 3647.27   1
   2   0   8 23512.8 4071.77   1
   2   0   9 3311.17 4062.32   1
  -2   0  -9 3751.62 2582.16   1
  -2   0 -10 27266.0 3862.21   1
   2   0  10 14368.7 5022.50   1
  -2   0 -11 13478.4 4481.18   1
   2   0  11 185.965 5024.44   1
  -2  -1  -6 121451. 6001.30   1
  -2  -1  -7 5264.32 2204.07   1
  -2  -1  -8 1096.17 2778.52   1
   2   1   8-2013.91 4380.84   1
   2   1   9 72485.0 7357.52   1
  -2  -1  -9 77591.0 5305.47   1
   2   1  10 18208.8 6085.73   1
  -2  -1 -10 27911.8 4238.60   1
   2   1  11 6693.94 6026.08   1
  -2  -1 -11 3987.84 3034.37   1
  -2  -2  -9 15544.6 3333.58   1
  -2  -2 -10 2852.04 3177.89   1
  -2  -2 -11 21865.9 4215.71   1
   3  -7  -9 9171.51 1591.49   1
   3  -7  -8 6234.77 1214.15   1
   3  -6 -10 8814.18 1809.98   1
   3  -6  -9 2628.67 1282.84   1
   3  -6  -8 9404.83 1200.28   1
   3  -6  -7 12100.8 1125.01   1
   3  -6  -1 2863.33 1545.46   1
   3  -6   0 3528.12 1801.36   1
   3  -6   1 6863.76 2257.68   1
   3  -6   2 6400.14 2602.81   1
   3  -6   3 110816. 5277.39   1
   3  -6   4 32649.7 3532.78   1
   3  -6   5 5501.12 3257.00   1
   3  -5 -10 6741.37 1712.37   1
   3  -5  -9 3123.11 1362.67   1
   3  -5  -8 25861.7 1600.00   1
   3  -5  -7 26823.2 1286.12   1
   3  -5  -3 7788.82 842.594   1
   3  -5  -2 6632.14 1176.42   1
   3  -5  -1 7059.33 1394.69   1
   3  -5   0 43809.4 2611.72   1
   3  -5   1 2654.35 1702.31   1
   3  -5   2 8159.19 1965.65   1
   3  -5   3 9066.28 2186.64   1
   3  -5   4 15641.9 2927.57   1
  -3   5  -5 81629.3 5033.18   1
   3  -5   5 88682.4 5058.35   1
  -3   5  -6 46990.7 4471.84   1
   3  -5   6 46828.1 5079.40   1
   3  -5   7-8247.26 4429.49   1
   3  -4 -11 7680.63 1726.77   1
   3  -4 -10 41103.3 2570.54   1
  -3   4  10 55350.8 5168.26   1
   3  -4  -9-749.199 1441.83   1
   3  -4  -2 102709. 2538.60   1
   3  -4  -1 938.688 1181.95   1
   3  -4   0 193722. 4385.84   1
  -3   4  -1 2009.33 1408.67   1
   3  -4   1 806.820 1617.13   1
  -3   4  -2 181105. 5087.63   1
   3  -4   2 183283. 5554.02   1
  -3   4  -3 22626.8 2486.64   1
   3  -4   3 20169.4 2960.42   1
  -3   4  -4 4049.35 2192.57   1
   3  -4   4 2797.61 2831.71   1
   3  -4   5 66622.7 4744.97   1
  -3   4  -5 77373.3 4198.39   1
   3  -4   6 17069.5 3849.24   1
  -3   4  -6 24684.4 3798.68   1
   3  -4   7 34107.2 4663.01   1
  -3   4  -7 36895.1 3886.33   1
   3  -4   8 12085.5 4896.14   1
  -3   3  10 11710.7 2693.09   1
  -3   3   9 2044.80 2238.72   1
  -3   3   8 218.785 1921.28   1
  -3   3   7-1203.52 1564.20   1
  -3   3   6 13941.4 1852.86   1
  -3   3   5 224312. 3320.06   1
  -3   3   1-288.700 779.442   1
  -3   3   0 118102. 2985.99   1
   3  -3   0 117188. 3021.76   1
  -3   3  -1 5537.90 1392.09   1
   3  -3   1 5296.13 1508.11   1
  -3   3  -2 9140.50 1700.68   1
   3  -3   2 8840.82 1958.47   1
   3  -3   3 3175.49 2223.48   1
  -3   3  -3-541.420 1772.71   1
  -3   3  -4 56019.0 3654.69   1
   3  -3   4 65542.3 4458.67   1
  -3   3  -5 2532.20 2156.71   1
   3  -3   5 6442.54 2745.68   1
   3  -3   6-1888.28 3135.46   1
  -3   3  -6 1166.51 2633.75   1
   3  -3   7 12263.0 4056.16   1
  -3   3  -7-2156.89 2668.86   1
   3  -3   8 292.070 3961.17   1
  -3   3  -8 496.355 2882.82   1
   3  -3   9-2941.14 3692.34   1
  -3   2  10 39283.9 4049.77   1
  -3   2   9 13845.1 2953.32   1
  -3   2   8-247.976 1848.75   1
  -3   2   7 89059.2 3382.47   1
  -3   2   6 4831.94 1607.95   1
  -3   2   5 570245. 6005.16   1
  -3   2   0 165635. 3414.48   1
   3  -2   1-477.665 1909.82   1
  -3   2  -1 872.911 1227.56   1
   3  -2   2 155831. 5066.98   1
  -3   2  -2 167863. 4586.22   1
   3  -2   3 25117.9 2941.78   1
  -3   2  -3 27055.8 2650.60   1
   3  -2   4 14961.9 3214.73   1
  -3   2  -4 15201.7 1870.63   1
   3  -2   5 312.945 2192.19   1
  -3   2  -5 4236.79 2005.88   1
  -3   2  -6 55070.1 3928.68   1
   3  -2   6 51071.5 4109.78   1
  -3   2  -7 12907.4 3037.06   1
   3  -2   7 10117.0 2801.37   1
  -3   2  -8 12803.8 3226.51   1
   3  -2   8 13693.5 3592.53   1
   3  -2   9-1649.24 3509.86   1
  -3   2  -9 440.090 3025.34   1
  -3   1  10 1415.49 2610.50   1
  -3   1   9 14567.7 2841.95   1
  -3   1   8 13408.7 2659.58   1
  -3   1   7 31568.4 2761.99   1
  -3   1  -2 3769.50 2084.05   1
  -3   1  -3 157931. 4765.95   1
   3  -1   4 68053.8 5096.58   1
  -3   1  -4 86421.5 4228.03   1
   3  -1   5 42112.3 4674.35   1
  -3   1  -5 48467.7 3709.13   1
   3  -1   6 67591.3 5536.42   1
  -3   1  -6 83228.7 4926.17   1
   3  -1   7 385.920 3628.94   1
  -3   1  -7 4096.76 2746.94   1
   3  -1   8 94445.1 6859.38   1
  -3   1  -8 116445. 5815.34   1
  -3   1  -9 25764.4 3674.01   1
   3  -1   9 16449.3 5056.19   1
  -3   1 -10 17931.2 4070.83   1
   3  -1  10 6106.73 5142.19   1
  -3   0  -5 223821. 7722.43   1
  -3   0  -6 13309.0 2602.93   1
  -3   0  -7-3558.01 3106.05   1
   3   0   7-4393.81 4478.81   1
  -3   0  -8 18803.1 3651.89   1
   3   0   8 11658.7 4769.97   1
   3   0   9-5209.12 5064.67   1
  -3   0  -9-770.557 3586.73   1
   3   0  10 21408.1 6767.32   1
  -3   0 -10 15469.8 3944.47   1
  -3  -1  -8 13540.9 3526.23   1
  -3  -1  -9 27232.4 4345.19   1
  -3  -1 -10 11125.3 3828.50   1
  -3  -1 -11 1412.25 3944.26   1
   4  -7  -4 3118.00 879.735   1
   4  -7  -3 1873.28 1192.22   1
   4  -7  -2 1229.00 1447.89   1
   4  -7  -1 58396.2 2977.72   1
   4  -7   0 2381.13 1833.59   1
   4  -7   1 40847.1 3186.29   1
   4  -7   2 3841.84 2573.22   1
   4  -7   3-3193.19 2273.43   1
   4  -6  -3-1269.24 1073.85   1
   4  -6  -2 45721.0 2453.65   1
   4  -6  -1 22702.2 2287.22   1
   4  -6   0 42962.8 2973.38   1
   4  -6   1-301.502 2220.77   1
   4  -6   2 44146.1 3854.27   1
   4  -6   3 38092.5 4018.42   1
   4  -6   4 29390.8 3955.65   1
   4  -5  -2 1253.32 1354.68   1
   4  -5  -1 24933.5 2012.53   1
   4  -5   0 4145.40 1807.15   1
  -4   5  -1 35832.4 2839.87   1
   4  -5   1 43974.7 3079.37   1
   4  -5   2 17465.4 2622.12   1
  -4   5  -2 15622.4 2362.29   1
   4  -5   3 2012.18 2523.13   1
  -4   5  -3-512.098 2239.56   1
   4  -5   4-3026.23 3186.78   1
  -4   5  -4-2292.32 2464.71   1
   4  -5   5 11875.5 3562.48   1
  -4   5  -5 10989.7 3224.71   1
   4  -5   6 84498.7 5794.99   1
  -4   4   9 15865.6 3125.64   1
  -4   4   8 7355.37 2352.38   1
  -4   4   1 49017.5 2074.97   1
   4  -4   0 983.431 1982.43   1
  -4   4   0-119.948 1344.99   1
  -4   4  -1 24650.8 2122.47   1
   4  -4   1 23138.1 2432.34   1
  -4   4  -2 118451. 4193.13   1
   4  -4   2 114754. 4444.97   1
  -4   4  -3 7529.39 2039.08   1
   4  -4   3 7793.42 2291.30   1
  -4   4  -4 16591.0 2560.46   1
   4  -4   4 19631.8 2982.07   1
  -4   4  -5-1563.44 2475.34   1
   4  -4   5-1527.22 2765.33   1
  -4   4  -6 2407.78 3032.14   1
   4  -4   6 2047.63 3086.75   1
   4  -4   7 1347.16 3445.17   1
  -4   3   9 38299.6 3220.25   1
  -4   3   8 24709.7 2736.22   1
  -4   3   7 3622.85 1523.02   1
  -4   3   6 10505.2 1229.30   1
  -4   3   5 10172.0 948.350   1
  -4   3   2 243.062 794.782   1
  -4   3   1 40370.0 2128.08   1
  -4   3   0 56279.4 3534.35   1
  -4   3  -1 345984. 6552.61   1
   4  -3   2-1042.89 2649.16   1
  -4   3  -2 1407.41 1756.08   1
   4  -3   3 49385.1 4111.63   1
  -4   3  -3 48249.7 3139.33   1
  -4   3  -4 1221.93 1962.68   1
   4  -3   4 3777.55 2963.28   1
  -4   3  -5 54771.5 3855.88   1
   4  -3   5 57751.5 5004.71   1
  -4   3  -6 16107.3 3154.29   1
   4  -3   6 10444.0 3378.21   1
  -4   3  -7 6005.23 3372.83   1
   4  -3   7 6706.03 3758.08   1
   4  -3   8 30692.7 5050.51   1
  -4   3  -8 21328.0 3394.63   1
  -4   2   9 37871.3 3148.83   1
  -4   2   8 12522.9 2285.55   1
  -4   2   7 20270.6 2200.27   1
  -4   2  -1 228315. 6002.95   1
  -4   2  -2 411662. 7388.93   1
  -4   2  -3 429566. 8567.83   1
  -4   2  -4 9948.69 2571.70   1
   4  -2   4 6138.69 3887.44   1
  -4   2  -5-1762.72 2827.22   1
   4  -2   5 1979.91 3781.04   1
   4  -2   6 7967.65 4044.12   1
  -4   2  -6 8652.83 2877.92   1
   4  -2   7 52694.6 5637.15   1
  -4   2  -7 82336.4 5118.85   1
  -4   2  -8 21311.9 3517.26   1
   4  -2   8 10281.3 4407.42   1
   4  -2   9 5684.79 4936.40   1
  -4   1  -4 52807.9 4306.58   1
  -4   1  -5 24992.2 3007.93   1
  -4   1  -6-1417.80 2920.82   1
  -4   1  -7 457.690 3055.17   1
   4  -1   7 1585.13 4704.05   1
   4  -1   8-2619.50 5497.85   1
  -4   1  -8 5221.47 3696.16   1
   4  -1   9 19158.6 6760.53   1
  -4   1  -9 39824.5 4929.03   1
  -4   0  -8 5271.84 3642.70   1
  -4   0  -9 79586.7 6346.75   1
  -4   0 -10 34442.1 5222.64   1
   5  -7  -3 11727.7 1930.65   1
   5  -7  -2-19.9902 1597.22   1
   5  -7  -1 151.019 2096.23   1
   5  -7   0 5920.74 2322.61   1
   5  -7   1 27377.7 3432.87   1
   5  -6  -1 6131.83 2364.03   1
   5  -6   0 8577.42 2515.51   1
   5  -6   1 178337. 5364.26   1
  -5   6  -2 57130.8 4036.64   1
   5  -6   2 59762.9 4030.44   1
   5  -6   3 7302.37 3176.24   1
  -5   5   1 558.820 1451.29   1
   5  -5   0 4783.63 2783.83   1
  -5   5   0 1202.10 1622.92   1
  -5   5  -1 5001.93 1923.86   1
   5  -5   1 2133.36 2675.63   1
  -5   5  -2 46145.3 3281.01   1
   5  -5   2 45563.4 3991.14   1
  -5   5  -3 52870.1 3712.16   1
   5  -5   3 55705.1 4335.05   1
  -5   5  -4 11654.7 3208.36   1
   5  -5   4 6479.78 3184.25   1
   5  -5   5 32771.3 4255.80   1
  -5   4   8 102750. 3471.13   1
  -5   4   7 2578.54 1185.34   1
  -5   4   2 29643.7 1616.15   1
  -5   4   1 1134.52 1261.94   1
  -5   4   0 8883.87 1794.57   1
  -5   4  -1 11096.3 2186.46   1
  -5   4  -2 6813.73 2383.69   1
   5  -4   2 1714.01 3263.28   1
  -5   4  -3 136833. 5112.02   1
   5  -4   3 98713.3 6386.21   1
  -5   4  -4 40611.2 3799.47   1
   5  -4   4 28377.8 4231.93   1
  -5   4  -5 9804.57 3041.85   1
   5  -4   5 7550.89 4019.01   1
   5  -4   6-5804.03 4453.09   1
  -5   3   8 41550.4 2614.12   1
  -5   3   7 3275.10 1568.31   1
  -5   3   1 57402.2 3330.06   1
  -5   3   0 37227.5 2445.43   1
  -5   3  -1 31723.2 2852.20   1
  -5   3  -2 1920.33 2234.74   1
  -5   3  -3 2195.31 2558.76   1
   5  -3   4 12560.8 4081.81   1
  -5   3  -4 20229.8 3478.35   1
   5  -3   5 17395.2 4866.07   1
  -5   3  -5 27959.4 3527.45   1
   5  -3   6 13981.1 4673.63   1
  -5   3  -6 21813.2 3311.45   1
  -5   3  -7 14725.4 3955.62   1
   5  -3   7 6371.02 5611.82   1
  -5   2  -3 12439.0 2840.36   1
  -5   2  -4 2074.56 2470.77   1
  -5   2  -5 37719.5 4142.14   1
  -5   2  -6 2534.59 3995.86   1
   5  -2   7 23117.4 7127.25   1
  -5   2  -7 20525.8 4886.16   1
   5  -2   8 110829. 9284.99   1
  -5   2  -8 109624. 7022.19   1
  -5   1  -7 4844.71 3852.74   1
  -5   1  -8 790.799 3540.51   1
   6  -6   1 3979.30 3736.30   1
   6  -6   2 6837.45 3726.30   1
  -6   5   3 56653.5 1852.52   1
  -6   5   2-73.6874 1301.50   1
  -6   5   1 18829.5 2004.32   1
  -6   5   0-609.942 2093.31   1
  -6   5  -1-2435.93 2388.12   1
  -6   5  -2 14298.8 2870.07   1
   6  -5   3-1377.75 4367.29   1
   6  -5   4 42900.9 6708.18   1
  -6   4   6 2802.02 739.487   1
  -6   4   3 325.230 1037.51   1
  -6   4   2 38771.1 2370.45   1
  -6   4   1 7188.95 1969.68   1
  -6   4   0 2225.67 2154.01   1
  -6   4  -1 2499.36 2444.34   1
  -6   4  -2-4274.36 2581.66   1
  -6   4  -3 2042.83 2378.10   1
  -6   4  -4 17478.0 3151.45   1
   6  -4   5 43231.6 6880.47   1
  -6   3  -1 157764. 5918.44   1
  -6   3  -2 22890.2 3259.21   1
  -6   3  -3 30684.4 3676.28   1
  -6   3  -4 40574.6 4258.40   1
  -6   3  -5 9305.47 3596.00   1
  -6   2  -6 5748.43 3847.47   1
  -6   2  -7 14910.0 3889.88   1
  -7   4   1 6871.84 2150.71   1
  -7   4   0 26285.5 3139.07   1
  -7   4  -1 16155.8 3207.38   1
   0   0   0    0.00    0.00   0
TITL dom3_cal in P-1
REM P-1 (#2 in standard setting)
CELL 0.29004   6.524164   6.941940   8.674242  70.0684  84.0531  83.6287
ZERR   16.00   0.008780   0.009440   0.004666   0.0800   0.0702   0.1110
LATT  1
SFAC O Si
UNIT 32.00 16.00
TREF
HKLF 4
END
;
_shelx_hkl_checksum   88690

# start Validation Reply Form
_vrf_ATOM007_Coesite-IV_35.9GPa
;
PROBLEM: _atom_site_aniso_label is missing
RESPONSE: Due to incompleteness of the dataset thermal parameters were refined
 in isotropic approximation.

;
_vrf_PLAT029_Coesite-IV_35.9GPa
;
PROBLEM: _diffrn_measured_fraction_theta_full value Low .      0.255 Why?  
RESPONSE: The dataset was incomplete since the data were collected in
 a diamond anvil cell metallic body of which shadows
 more than 60% of the reflections.

;
_vrf_PLAT088_Coesite-IV_35.9GPa
;
PROBLEM: Poor Data / Parameter Ratio ....................       4.66 Note  
RESPONSE: Poor data/parameter ratio is due to low symmetry of the structure 
(P-1), big amount of the parameters to refine (23 atoms) and incompleteness 
of the dataset (measurement in a diamond anvil cell).

;
_vrf_PLAT910_Coesite-IV_35.9GPa
;
PROBLEM: Missing # of FCF Reflection(s) Below Theta(Min).         32 Note  
RESPONSE: Certain part of the reflections is missing due to geometry 
of the experiment. The metallic body of the diamond anvil cell 
absorbs more than 60% of the reflections.

;
_vrf_PLAT911_Coesite-IV_35.9GPa
;
PROBLEM: Missing FCF Refl Between Thmin & STh/L=    0.600        937 Report
RESPONSE: Certain part of the reflections is missing due to geometry 
of the experiment. The metallic body of the diamond anvil cell 
absorbs more than 60% of the reflections.

;
# end Validation Reply Form
