# Supplementary material for: Metastable silica high pressure polymorphs as structural proxies of deep Earth silicate melts
Source: Nat Commun. 2018 Nov 15;9:4789. doi: 10.1038/s41467-018-07265-z (PMC6237875; doi:10.1038/s41467-018-07265-z)
Supplement: Supplementary file 6 — Supplementary Data 3 [file 41467_2018_7265_MOESM6_ESM.cif]

 
data_Coesite-IV_40.2GPa
 
_publ_requested_journal          'Nature (London)'

_publ_contact_author_name        'Elena Bykova'
_publ_contact_author_address     
;P02.2 Extreme Conditions Beamline, Deutsches Elektronen-Synchrotron
Notkestra\&se 85,
Hamburg, D-22607
Germany
;
_publ_contact_author_email       elena.bykova@desy.de
_publ_contact_author_phone       49(0)4089985674

loop_
_publ_author_name
_publ_author_address
'Bykova, E.'
;P02.2 Extreme Conditions Beamline, Deutsches Elektronen-Synchrotron
Notkestra\&se 85,
Hamburg, D-22607
Germany
;
'\<Cernok, A.'
;School of Physical Sciences, Lunar Research Group,
The Open University 
Milton Keynes, MK7 6AA
England  
;
'Bykov, M.'
;Bayerisches Geoinstitut
University of Bayreuth, Universitaetsstrasse 30
Bayreuth, D-95440
Germany
;
'Tidholm, J.'
;Department of Physics, Chemistry and Biology (IFM), 
Link\"oping University, 
Link\"oping, SE-58183
Sweden
;
'Abrikosov, I.'
;Department of Physics, Chemistry and Biology (IFM), 
Link\"oping University, 
Link\"oping, SE-58183
Sweden
;
'Liermann, H.-P.'
;P02.2 Extreme Conditions Beamline, Deutsches Elektronen-Synchrotron
Notkestra\&se 85,
Hamburg, D-22607
Germany
;
'Hanfland M.'
;European Synchrotron Radiation Facility, 
BP 220, Grenoble F-38043, 
France
;
'Dubrovinsky, L.'
;Bayerisches Geoinstitut
University of Bayreuth, Universitaetsstrasse 30
Bayreuth, D-95440
Germany
;

_audit_creation_method           SHELXL-2014/7
_chemical_name_systematic        'silicon dioxide'
_chemical_name_common            'silicon dioxide'
_chemical_formula_moiety         'O2 Si'
_chemical_formula_sum            'O2 Si'
_chemical_melting_point          ?

_exptl_crystal_description       plate
_exptl_crystal_colour            'clear colourless'

_diffrn_ambient_temperature      296(2)
_diffrn_ambient_pressure         40200000
_chemical_formula_weight         60.09


loop_
 _atom_type_symbol
 _atom_type_description
 _atom_type_scat_dispersion_real
 _atom_type_scat_dispersion_imag
 _atom_type_scat_source
 'O'  'O'   0.0017   0.0018
 'International Tables Vol C Tables 4.2.6.8 and 6.1.1.4'
 'Si'  'Si'   0.0268   0.0228
 'International Tables Vol C Tables 4.2.6.8 and 6.1.1.4'
 
_space_group_crystal_system       triclinic
_space_group_IT_number            2
_space_group_name_H-M_alt         'P -1'
_space_group_name_Hall            '-P 1'
 
_shelx_space_group_comment
;
The symmetry employed for this shelxl refinement is uniquely defined
by the following loop, which should always be used as a source of
symmetry information in preference to the above space-group names.
They are only intended as comments.
;
 
loop_
 _space_group_symop_operation_xyz
 'x, y, z'
 '-x, -y, -z'
 
_cell_length_a                    6.5989(8)
_cell_length_b                    7.000(2)
_cell_length_c                    8.649(3)
_cell_angle_alpha                 69.14(3)
_cell_angle_beta                  83.153(16)
_cell_angle_gamma                 81.801(16)
_cell_volume                      368.46(17)
_cell_formula_units_Z             16
_cell_measurement_temperature     296(2)
_cell_measurement_reflns_used   545
_cell_measurement_theta_min     1.8060
_cell_measurement_theta_max     19.3470
 

_exptl_crystal_density_meas       ?
_exptl_crystal_density_method     ?
_exptl_crystal_density_diffrn     4.333          
_exptl_crystal_F_000              480
_exptl_transmission_factor_min    ?
_exptl_transmission_factor_max    ?
_exptl_crystal_size_max           0.020
_exptl_crystal_size_mid           0.020
_exptl_crystal_size_min           0.005
_exptl_absorpt_coefficient_mu     0.376
_shelx_estimated_absorpt_T_min    0.993
_shelx_estimated_absorpt_T_max    0.998
_exptl_absorpt_correction_T_min                   0.00595
_exptl_absorpt_correction_T_max                   1.00000
_exptl_absorpt_correction_type            multi-scan
_exptl_absorpt_process_details
;
CrysAlisPro 1.171.38.43 (Rigaku Oxford Diffraction, 2015)
Empirical absorption correction using spherical harmonics,
 implemented in SCALE3 ABSPACK scaling algorithm.
;

_diffrn_radiation_probe          x-ray
_diffrn_radiation_type           synchrotron
_diffrn_radiation_wavelength      0.41273
_diffrn_source                   synchrotron
_diffrn_source_type              'ESRF, Beamline ID09A'
_diffrn_measurement_device_type  
;
customized \w-circle diffractometer
;
_diffrn_measurement_method       '\w scans'

_diffrn_detector_area_resol_mean  ?
_diffrn_reflns_number             2051
_diffrn_reflns_av_unetI/netI      0.0458
_diffrn_reflns_av_R_equivalents   0.0742
_diffrn_reflns_limit_h_min        -9
_diffrn_reflns_limit_h_max        10
_diffrn_reflns_limit_k_min        -6
_diffrn_reflns_limit_k_max        8
_diffrn_reflns_limit_l_min        -8
_diffrn_reflns_limit_l_max        11
_diffrn_reflns_theta_min          1.816
_diffrn_reflns_theta_max          19.601
_diffrn_reflns_theta_full         15.000
_diffrn_measured_fraction_theta_max   0.272
_diffrn_measured_fraction_theta_full  0.421
_diffrn_reflns_Laue_measured_fraction_max    0.272
_diffrn_reflns_Laue_measured_fraction_full   0.421
_diffrn_reflns_point_group_measured_fraction_max   0.272
_diffrn_reflns_point_group_measured_fraction_full  0.421
_reflns_number_total              900
_reflns_number_gt                 789
_reflns_threshold_expression      'I > 2\s(I)'
_reflns_Friedel_coverage          0.000
_reflns_Friedel_fraction_max      .
_reflns_Friedel_fraction_full     .
 
_reflns_special_details
;
 Reflections were merged by SHELXL according to the crystal
 class for the calculation of statistics and refinement.
 
 _reflns_Friedel_fraction is defined as the number of unique
 Friedel pairs measured divided by the number that would be
 possible theoretically, ignoring centric projections and
 systematic absences.
;
 
_computing_data_collection     'CrysAlisPro 1.171.38.43 (Rigaku OD, 2015)'
_computing_cell_refinement     'CrysAlisPro 1.171.38.43 (Rigaku OD, 2015)'
_computing_data_reduction      'CrysAlisPro 1.171.38.43 (Rigaku OD, 2015)'

_computing_structure_solution    'SHELXS-2013/1 (Sheldrick, 2013)'
_computing_structure_refinement  'SHELXL-2014/7 (Sheldrick, 2014)'
_computing_molecular_graphics     ?
_computing_publication_material   ?
_refine_special_details           ?
_refine_ls_structure_factor_coef  Fsqd
_refine_ls_matrix_type            full
_refine_ls_weighting_scheme       calc
_refine_ls_weighting_details
'w=1/[\s^2^(Fo^2^)+(0.1915P)^2^+1.1234P] where P=(Fo^2^+2Fc^2^)/3'
_atom_sites_solution_primary      ?
_atom_sites_solution_secondary    ?
_atom_sites_solution_hydrogens    .
_refine_ls_hydrogen_treatment     .
_refine_ls_extinction_method      none
_refine_ls_extinction_coef        .
_refine_ls_number_reflns          900
_refine_ls_number_parameters      97
_refine_ls_number_restraints      0
_refine_ls_R_factor_all           0.0961
_refine_ls_R_factor_gt            0.0884
_refine_ls_wR_factor_ref          0.2599
_refine_ls_wR_factor_gt           0.2476
_refine_ls_goodness_of_fit_ref    1.109
_refine_ls_restrained_S_all       1.109
_refine_ls_shift/su_max           0.000
_refine_ls_shift/su_mean          0.000
 
loop_
 _atom_site_label
 _atom_site_type_symbol
 _atom_site_fract_x
 _atom_site_fract_y
 _atom_site_fract_z
 _atom_site_U_iso_or_equiv
 _atom_site_adp_type
 _atom_site_occupancy
 _atom_site_site_symmetry_order  
 _atom_site_calc_flag
 _atom_site_refinement_flags_posn
 _atom_site_refinement_flags_adp
 _atom_site_refinement_flags_occupancy
 _atom_site_disorder_assembly
 _atom_site_disorder_group
Si1 Si 0.3439(3) 0.6473(5) 0.4572(4) 0.0182(6) Uiso 1 1 d . . . . .
O1 O 0.3286(8) 0.8467(13) 0.5239(12) 0.0199(11) Uiso 1 1 d . . . . .
Si2 Si 0.1944(3) 0.5151(5) 0.9943(4) 0.0187(6) Uiso 1 1 d . . . . .
O2 O 0.4680(8) 0.7828(12) 0.2581(11) 0.0186(11) Uiso 1 1 d . . . . .
Si3 Si 0.0987(3) 0.3126(5) 0.6489(4) 0.0177(5) Uiso 1 1 d . . . . .
O3 O 0.1504(8) 0.6810(12) 0.3239(11) 0.0162(11) Uiso 1 1 d . . . . .
Si4 Si 0.4972(3) 0.3191(5) 0.2729(5) 0.0189(6) Uiso 1 1 d . . . . .
O4 O 0.1819(8) 0.5214(13) 0.6163(11) 0.0189(11) Uiso 1 1 d . . . . .
Si5 Si 0.3482(3) 0.1279(5) 0.9184(4) 0.0186(6) Uiso 1 1 d . . . . .
O5 O 0.4569(8) 0.4303(12) 0.4139(11) 0.0198(11) Uiso 1 1 d . . . . .
Si6 Si 0.1974(3) 0.0636(5) 0.4430(5) 0.0205(6) Uiso 1 1 d . . . . .
O6 O 0.0930(8) 0.7417(13) 0.0426(12) 0.0199(11) Uiso 1 1 d . . . . .
Si7 Si 0.0402(3) 0.8618(5) 0.8379(4) 0.0189(6) Uiso 1 1 d . . . . .
O7 O 0.3719(8) 0.5145(13) 0.1300(11) 0.0206(12) Uiso 1 1 d . . . . .
Si8 Si 0.2856(3) 0.7706(5) 0.1386(4) 0.0179(6) Uiso 1 1 d . . . . .
O8 O 0.0359(8) 0.3746(12) 0.1394(11) 0.0197(11) Uiso 1 1 d . . . . .
O9 O 0.1836(8) 0.0244(13) 0.0997(11) 0.0171(11) Uiso 1 1 d . . . . .
O10 O 0.3695(8) 0.1405(13) 0.2909(12) 0.0205(12) Uiso 1 1 d . . . . .
O11 O 0.1565(8) 0.2678(13) 0.4811(11) 0.0208(12) Uiso 1 1 d . . . . .
O12 O 0.1755(8) 0.0949(13) 0.7949(11) 0.0205(12) Uiso 1 1 d . . . . .
O13 O 0.2756(8) 0.3583(13) 0.8982(11) 0.0210(12) Uiso 1 1 d . . . . .
O14 O 0.2850(8) 0.7174(13) 0.8215(11) 0.0193(11) Uiso 1 1 d . . . . .
O15 O 0.0011(9) 0.9625(13) 0.6389(11) 0.0215(12) Uiso 1 1 d . . . . .
O16 O 0.4434(7) 0.8695(12) 0.9673(11) 0.0162(10) Uiso 1 1 d . . . . .
 
_geom_special_details
;
 All esds (except the esd in the dihedral angle between two l.s. planes)
 are estimated using the full covariance matrix.  The cell esds are taken
 into account individually in the estimation of esds in distances, angles
 and torsion angles; correlations between esds in cell parameters are only
 used when they are defined by crystal symmetry.  An approximate (isotropic)
 treatment of cell esds is used for estimating esds involving l.s. planes.
;
 
loop_
 _geom_bond_atom_site_label_1
 _geom_bond_atom_site_label_2
 _geom_bond_distance
 _geom_bond_site_symmetry_2
 _geom_bond_publ_flag
Si1 O1 1.676(15) . ?
Si1 O4 1.694(5) . ?
Si1 O5 1.726(9) 2_666 ?
Si1 O5 1.738(11) . ?
Si1 O3 1.757(10) . ?
Si1 O2 1.805(6) . ?
Si1 Si8 2.636(5) . ?
Si1 Si1 2.666(4) 2_666 ?
Si1 Si4 2.765(7) 2_666 ?
O1 Si6 1.599(6) 1_565 ?
O1 Si4 2.099(9) 2_666 ?
Si2 O13 1.600(14) . ?
Si2 O8 1.655(5) 1_556 ?
Si2 O7 1.752(11) 1_556 ?
Si2 O14 1.765(5) . ?
Si2 O6 1.800(13) 1_556 ?
Si2 O8 1.922(8) 2_566 ?
Si2 Si7 2.458(3) . ?
Si2 Si2 2.592(5) 2_567 ?
Si2 Si8 2.682(7) 1_556 ?
O2 Si8 1.707(12) . ?
O2 Si5 1.813(6) 2_666 ?
Si3 O4 1.554(11) . ?
Si3 O11 1.584(13) . ?
Si3 O3 1.629(5) 2_566 ?
Si3 O12 1.654(6) . ?
Si3 Si5 2.824(5) . ?
O3 Si3 1.629(5) 2_566 ?
O3 Si8 1.691(7) . ?
Si4 O10 1.558(11) . ?
Si4 O14 1.601(7) 2_666 ?
Si4 O5 1.644(14) . ?
Si4 O7 1.673(6) . ?
Si4 O1 2.099(9) 2_666 ?
Si4 Si1 2.765(7) 2_666 ?
Si4 Si6 2.778(3) . ?
Si5 O13 1.568(10) . ?
Si5 O12 1.741(13) . ?
Si5 O16 1.743(9) 1_545 ?
Si5 O9 1.781(6) 1_556 ?
Si5 O16 1.792(11) 2_667 ?
Si5 O2 1.813(6) 2_666 ?
Si5 Si8 2.558(4) 2_666 ?
Si5 Si8 2.601(3) 1_546 ?
Si5 Si5 2.658(4) 2_657 ?
O5 Si1 1.726(9) 2_666 ?
Si6 O11 1.558(13) . ?
Si6 O1 1.599(6) 1_545 ?
Si6 O10 1.619(6) . ?
Si6 O15 1.623(12) 2_566 ?
Si6 O15 1.984(6) 1_545 ?
Si6 Si6 2.825(5) 2_556 ?
O6 Si8 1.671(12) . ?
O6 Si7 1.722(10) 1_554 ?
O6 Si2 1.800(13) 1_554 ?
Si7 O15 1.648(10) . ?
Si7 O9 1.699(8) 2_566 ?
Si7 O6 1.722(10) 1_556 ?
Si7 O8 1.735(12) 2_566 ?
Si7 O14 1.798(6) . ?
Si7 O12 1.872(11) 1_565 ?
O7 Si2 1.752(11) 1_554 ?
O7 Si8 1.827(11) . ?
Si8 O16 1.693(6) 1_554 ?
Si8 O9 1.734(10) 1_565 ?
Si8 Si5 2.558(4) 2_666 ?
Si8 Si5 2.601(3) 1_564 ?
Si8 Si2 2.682(7) 1_554 ?
O8 Si2 1.655(5) 1_554 ?
O8 Si7 1.735(11) 2_566 ?
O8 Si2 1.922(8) 2_566 ?
O9 Si7 1.699(8) 2_566 ?
O9 Si8 1.734(10) 1_545 ?
O9 Si5 1.781(6) 1_554 ?
O12 Si7 1.872(11) 1_545 ?
O14 Si4 1.601(7) 2_666 ?
O15 Si6 1.623(12) 2_566 ?
O15 Si6 1.984(6) 1_565 ?
O16 Si8 1.693(6) 1_556 ?
O16 Si5 1.743(9) 1_565 ?
O16 Si5 1.792(11) 2_667 ?
 
loop_
 _geom_angle_atom_site_label_1
 _geom_angle_atom_site_label_2
 _geom_angle_atom_site_label_3
 _geom_angle
 _geom_angle_site_symmetry_1
 _geom_angle_site_symmetry_3
 _geom_angle_publ_flag
O1 Si1 O4 92.3(5) . . ?
O1 Si1 O5 79.2(5) . 2_666 ?
O4 Si1 O5 90.3(4) . 2_666 ?
O1 Si1 O5 157.1(5) . . ?
O4 Si1 O5 95.7(4) . . ?
O5 Si1 O5 79.4(7) 2_666 . ?
O1 Si1 O3 111.2(4) . . ?
O4 Si1 O3 87.9(4) . . ?
O5 Si1 O3 169.5(5) 2_666 . ?
O5 Si1 O3 90.5(5) . . ?
O1 Si1 O2 93.5(5) . . ?
O4 Si1 O2 166.3(5) . . ?
O5 Si1 O2 102.9(3) 2_666 . ?
O5 Si1 O2 83.5(4) . . ?
O3 Si1 O2 78.5(4) . . ?
O1 Si1 Si8 111.5(3) . . ?
O4 Si1 Si8 126.4(4) . . ?
O5 Si1 Si8 139.5(3) 2_666 . ?
O5 Si1 Si8 80.5(4) . . ?
O3 Si1 Si8 39.23(19) . . ?
O2 Si1 Si8 40.0(3) . . ?
O1 Si1 Si1 118.7(4) . 2_666 ?
O4 Si1 Si1 93.9(2) . 2_666 ?
O5 Si1 Si1 39.8(4) 2_666 2_666 ?
O5 Si1 Si1 39.5(3) . 2_666 ?
O3 Si1 Si1 130.0(5) . 2_666 ?
O2 Si1 Si1 94.1(2) . 2_666 ?
Si8 Si1 Si1 112.6(3) . 2_666 ?
O1 Si1 Si4 49.3(3) . 2_666 ?
O4 Si1 Si4 78.0(5) . 2_666 ?
O5 Si1 Si4 33.9(4) 2_666 2_666 ?
O5 Si1 Si4 111.8(3) . 2_666 ?
O3 Si1 Si4 154.4(4) . 2_666 ?
O2 Si1 Si4 115.0(4) . 2_666 ?
Si8 Si1 Si4 152.75(17) . 2_666 ?
Si1 Si1 Si4 72.82(19) 2_666 2_666 ?
Si6 O1 Si1 124.6(8) 1_565 . ?
Si6 O1 Si4 141.6(9) 1_565 2_666 ?
Si1 O1 Si4 93.5(3) . 2_666 ?
O13 Si2 O8 99.8(5) . 1_556 ?
O13 Si2 O7 111.5(4) . 1_556 ?
O8 Si2 O7 95.8(4) 1_556 1_556 ?
O13 Si2 O14 89.3(5) . . ?
O8 Si2 O14 160.6(3) 1_556 . ?
O7 Si2 O14 96.6(4) 1_556 . ?
O13 Si2 O6 163.5(4) . 1_556 ?
O8 Si2 O6 91.3(5) 1_556 1_556 ?
O7 Si2 O6 79.2(5) 1_556 1_556 ?
O14 Si2 O6 76.6(4) . 1_556 ?
O13 Si2 O8 91.9(5) . 2_566 ?
O8 Si2 O8 87.4(3) 1_556 2_566 ?
O7 Si2 O8 155.4(5) 1_556 2_566 ?
O14 Si2 O8 75.2(3) . 2_566 ?
O6 Si2 O8 76.3(5) 1_556 2_566 ?
O13 Si2 Si7 119.1(3) . . ?
O8 Si2 Si7 114.1(2) 1_556 . ?
O7 Si2 Si7 113.2(3) 1_556 . ?
O14 Si2 Si7 46.9(2) . . ?
O6 Si2 Si7 44.5(3) 1_556 . ?
O8 Si2 Si7 44.6(3) 2_566 . ?
O13 Si2 Si2 97.7(5) . 2_567 ?
O8 Si2 Si2 47.8(3) 1_556 2_567 ?
O7 Si2 Si2 137.6(3) 1_556 2_567 ?
O14 Si2 Si2 114.4(3) . 2_567 ?
O6 Si2 Si2 80.7(3) 1_556 2_567 ?
O8 Si2 Si2 39.62(17) 2_566 2_567 ?
Si7 Si2 Si2 74.54(11) . 2_567 ?
O13 Si2 Si8 147.9(3) . 1_556 ?
O8 Si2 Si8 101.4(5) 1_556 1_556 ?
O7 Si2 Si8 42.5(3) 1_556 1_556 ?
O14 Si2 Si8 78.3(5) . 1_556 ?
O6 Si2 Si8 37.7(3) 1_556 1_556 ?
O8 Si2 Si8 112.9(4) 2_566 1_556 ?
Si7 Si2 Si8 72.74(18) . 1_556 ?
Si2 Si2 Si8 114.5(3) 2_567 1_556 ?
Si8 O2 Si1 97.3(4) . . ?
Si8 O2 Si5 93.2(5) . 2_666 ?
Si1 O2 Si5 164.6(3) . 2_666 ?
O4 Si3 O11 104.5(5) . . ?
O4 Si3 O3 114.6(4) . 2_566 ?
O11 Si3 O3 104.8(6) . 2_566 ?
O4 Si3 O12 124.1(6) . . ?
O11 Si3 O12 104.4(5) . . ?
O3 Si3 O12 102.5(3) 2_566 . ?
O4 Si3 Si5 89.5(4) . . ?
O11 Si3 Si5 120.4(2) . . ?
O3 Si3 Si5 121.2(3) 2_566 . ?
O12 Si3 Si5 34.7(5) . . ?
Si3 O3 Si8 125.2(5) 2_566 . ?
Si3 O3 Si1 133.4(6) 2_566 . ?
Si8 O3 Si1 99.7(3) . . ?
O10 Si4 O14 108.4(6) . 2_666 ?
O10 Si4 O5 118.8(5) . . ?
O14 Si4 O5 125.0(6) 2_666 . ?
O10 Si4 O7 100.8(5) . . ?
O14 Si4 O7 103.7(3) 2_666 . ?
O5 Si4 O7 94.1(5) . . ?
O10 Si4 O1 95.5(4) . 2_666 ?
O14 Si4 O1 79.7(3) 2_666 2_666 ?
O5 Si4 O1 69.6(4) . 2_666 ?
O7 Si4 O1 161.2(7) . 2_666 ?
O10 Si4 Si1 121.8(4) . 2_666 ?
O14 Si4 Si1 95.6(5) 2_666 2_666 ?
O5 Si4 Si1 35.9(2) . 2_666 ?
O7 Si4 Si1 124.3(5) . 2_666 ?
O1 Si4 Si1 37.2(4) 2_666 2_666 ?
O10 Si4 Si6 29.7(4) . . ?
O14 Si4 Si6 133.3(4) 2_666 . ?
O5 Si4 Si6 89.1(3) . . ?
O7 Si4 Si6 104.4(3) . . ?
O1 Si4 Si6 85.3(2) 2_666 . ?
Si1 Si4 Si6 98.42(15) 2_666 . ?
Si3 O4 Si1 128.1(8) . . ?
O13 Si5 O12 98.4(5) . . ?
O13 Si5 O16 171.7(6) . 1_545 ?
O12 Si5 O16 89.3(5) . 1_545 ?
O13 Si5 O9 95.0(4) . 1_556 ?
O12 Si5 O9 90.8(4) . 1_556 ?
O16 Si5 O9 81.7(4) 1_545 1_556 ?
O13 Si5 O16 90.1(5) . 2_667 ?
O12 Si5 O16 169.9(5) . 2_667 ?
O16 Si5 O16 82.5(6) 1_545 2_667 ?
O9 Si5 O16 93.9(4) 1_556 2_667 ?
O13 Si5 O2 88.5(4) . 2_666 ?
O12 Si5 O2 91.8(5) . 2_666 ?
O16 Si5 O2 94.5(4) 1_545 2_666 ?
O9 Si5 O2 175.3(2) 1_556 2_666 ?
O16 Si5 O2 83.0(4) 2_667 2_666 ?
O13 Si5 Si8 86.7(3) . 2_666 ?
O12 Si5 Si8 133.3(3) . 2_666 ?
O16 Si5 Si8 90.3(2) 1_545 2_666 ?
O9 Si5 Si8 135.2(4) 1_556 2_666 ?
O16 Si5 Si8 41.3(2) 2_667 2_666 ?
O2 Si5 Si8 41.8(4) 2_666 2_666 ?
O13 Si5 Si8 136.2(3) . 1_546 ?
O12 Si5 Si8 89.7(3) . 1_546 ?
O16 Si5 Si8 40.1(2) 1_545 1_546 ?
O9 Si5 Si8 41.6(3) 1_556 1_546 ?
O16 Si5 Si8 87.9(2) 2_667 1_546 ?
O2 Si5 Si8 134.5(3) 2_666 1_546 ?
Si8 Si5 Si8 118.00(10) 2_666 1_546 ?
O13 Si5 Si5 130.6(5) . 2_657 ?
O12 Si5 Si5 131.0(4) . 2_657 ?
O16 Si5 Si5 42.0(4) 1_545 2_657 ?
O9 Si5 Si5 87.2(2) 1_556 2_657 ?
O16 Si5 Si5 40.6(3) 2_667 2_657 ?
O2 Si5 Si5 88.2(2) 2_666 2_657 ?
Si8 Si5 Si5 59.80(10) 2_666 2_657 ?
Si8 Si5 Si5 58.20(10) 1_546 2_657 ?
O13 Si5 Si3 69.4(4) . . ?
O12 Si5 Si3 32.7(2) . . ?
O16 Si5 Si3 118.9(5) 1_545 . ?
O9 Si5 Si3 107.5(3) 1_556 . ?
O16 Si5 Si3 151.1(2) 2_667 . ?
O2 Si5 Si3 76.6(3) 2_666 . ?
Si8 Si5 Si3 114.74(11) 2_666 . ?
Si8 Si5 Si3 121.04(18) 1_546 . ?
Si5 Si5 Si3 155.2(3) 2_657 . ?
Si4 O5 Si1 110.3(4) . 2_666 ?
Si4 O5 Si1 145.0(5) . . ?
Si1 O5 Si1 100.6(7) 2_666 . ?
O11 Si6 O1 134.6(7) . 1_545 ?
O11 Si6 O10 96.4(5) . . ?
O1 Si6 O10 92.9(3) 1_545 . ?
O11 Si6 O15 108.7(5) . 2_566 ?
O1 Si6 O15 111.1(6) 1_545 2_566 ?
O10 Si6 O15 106.0(6) . 2_566 ?
O11 Si6 O15 83.8(5) . 1_545 ?
O1 Si6 O15 84.4(3) 1_545 1_545 ?
O10 Si6 O15 176.3(4) . 1_545 ?
O15 Si6 O15 77.3(6) 2_566 1_545 ?
O11 Si6 Si4 70.3(2) . . ?
O1 Si6 Si4 102.8(2) 1_545 . ?
O10 Si6 Si4 28.4(5) . . ?
O15 Si6 Si4 124.5(3) 2_566 . ?
O15 Si6 Si4 150.1(5) 1_545 . ?
O11 Si6 Si6 96.2(3) . 2_556 ?
O1 Si6 Si6 98.0(3) 1_545 2_556 ?
O10 Si6 Si6 149.2(6) . 2_556 ?
O15 Si6 Si6 43.2(3) 2_566 2_556 ?
O15 Si6 Si6 34.1(3) 1_545 2_556 ?
Si4 Si6 Si6 159.08(14) . 2_556 ?
Si8 O6 Si7 128.3(4) . 1_554 ?
Si8 O6 Si2 101.1(3) . 1_554 ?
Si7 O6 Si2 88.5(6) 1_554 1_554 ?
O15 Si7 O9 94.7(4) . 2_566 ?
O15 Si7 O6 175.7(5) . 1_556 ?
O9 Si7 O6 89.2(4) 2_566 1_556 ?
O15 Si7 O8 94.1(6) . 2_566 ?
O9 Si7 O8 100.0(4) 2_566 2_566 ?
O6 Si7 O8 83.5(5) 1_556 2_566 ?
O15 Si7 O14 98.3(4) . . ?
O9 Si7 O14 166.9(5) 2_566 . ?
O6 Si7 O14 77.7(4) 1_556 . ?
O8 Si7 O14 79.2(4) 2_566 . ?
O15 Si7 O12 84.0(5) . 1_565 ?
O9 Si7 O12 92.3(5) 2_566 1_565 ?
O6 Si7 O12 97.7(5) 1_556 1_565 ?
O8 Si7 O12 167.7(4) 2_566 1_565 ?
O14 Si7 O12 89.0(4) . 1_565 ?
O15 Si7 Si2 128.7(5) . . ?
O9 Si7 Si2 124.0(2) 2_566 . ?
O6 Si7 Si2 47.1(4) 1_556 . ?
O8 Si7 Si2 51.1(3) 2_566 . ?
O14 Si7 Si2 45.85(17) . . ?
O12 Si7 Si2 121.7(2) 1_565 . ?
Si4 O7 Si2 130.7(7) . 1_554 ?
Si4 O7 Si8 126.8(8) . . ?
Si2 O7 Si8 97.0(3) 1_554 . ?
O6 Si8 O3 90.3(4) . . ?
O6 Si8 O16 97.4(5) . 1_554 ?
O3 Si8 O16 172.1(6) . 1_554 ?
O6 Si8 O2 173.2(3) . . ?
O3 Si8 O2 83.1(4) . . ?
O16 Si8 O2 89.2(4) 1_554 . ?
O6 Si8 O9 88.2(5) . 1_565 ?
O3 Si8 O9 94.4(4) . 1_565 ?
O16 Si8 O9 84.5(4) 1_554 1_565 ?
O2 Si8 O9 93.8(5) . 1_565 ?
O6 Si8 O7 80.6(5) . . ?
O3 Si8 O7 94.0(4) . . ?
O16 Si8 O7 88.7(4) 1_554 . ?
O2 Si8 O7 98.3(4) . . ?
O9 Si8 O7 166.0(6) 1_565 . ?
O6 Si8 Si5 141.5(3) . 2_666 ?
O3 Si8 Si5 128.1(4) . 2_666 ?
O16 Si8 Si5 44.3(4) 1_554 2_666 ?
O2 Si8 Si5 45.0(2) . 2_666 ?
O9 Si8 Si5 91.4(3) 1_565 2_666 ?
O7 Si8 Si5 92.2(2) . 2_666 ?
O6 Si8 Si5 93.6(2) . 1_564 ?
O3 Si8 Si5 136.9(4) . 1_564 ?
O16 Si8 Si5 41.5(3) 1_554 1_564 ?
O2 Si8 Si5 92.4(3) . 1_564 ?
O9 Si8 Si5 43.0(2) 1_565 1_564 ?
O7 Si8 Si5 129.0(3) . 1_564 ?
Si5 Si8 Si5 62.00(10) 2_666 1_564 ?
O6 Si8 Si1 130.4(2) . . ?
O3 Si8 Si1 41.1(3) . . ?
O16 Si8 Si1 131.6(4) 1_554 . ?
O2 Si8 Si1 42.8(2) . . ?
O9 Si8 Si1 101.7(4) 1_565 . ?
O7 Si8 Si1 91.9(3) . . ?
Si5 Si8 Si1 87.28(16) 2_666 . ?
Si5 Si8 Si1 126.4(3) 1_564 . ?
O6 Si8 Si2 41.2(4) . 1_554 ?
O3 Si8 Si2 99.9(5) . 1_554 ?
O16 Si8 Si2 86.9(5) 1_554 1_554 ?
O2 Si8 Si2 138.5(4) . 1_554 ?
O9 Si8 Si2 126.7(4) 1_565 1_554 ?
O7 Si8 Si2 40.4(3) . 1_554 ?
Si5 Si8 Si2 116.98(18) 2_666 1_554 ?
Si5 Si8 Si2 110.89(18) 1_564 1_554 ?
Si1 Si8 Si2 122.28(15) . 1_554 ?
Si2 O8 Si7 129.0(8) 1_554 2_566 ?
Si2 O8 Si2 92.6(3) 1_554 2_566 ?
Si7 O8 Si2 84.3(5) 2_566 2_566 ?
Si7 O9 Si8 133.8(4) 2_566 1_545 ?
Si7 O9 Si5 128.0(3) 2_566 1_554 ?
Si8 O9 Si5 95.4(5) 1_545 1_554 ?
Si4 O10 Si6 121.9(9) . . ?
Si6 O11 Si3 132.1(4) . . ?
Si3 O12 Si5 112.5(6) . . ?
Si3 O12 Si7 119.6(6) . 1_545 ?
Si5 O12 Si7 126.7(3) . 1_545 ?
Si5 O13 Si2 145.1(5) . . ?
Si4 O14 Si2 119.6(4) 2_666 . ?
Si4 O14 Si7 152.6(4) 2_666 . ?
Si2 O14 Si7 87.2(3) . . ?
Si6 O15 Si7 124.8(4) 2_566 . ?
Si6 O15 Si6 102.7(6) 2_566 1_565 ?
Si7 O15 Si6 130.3(4) . 1_565 ?
Si8 O16 Si5 98.4(5) 1_556 1_565 ?
Si8 O16 Si5 94.4(5) 1_556 2_667 ?
Si5 O16 Si5 97.5(6) 1_565 2_667 ?
 
_refine_diff_density_max    1.397
_refine_diff_density_min   -0.895
_refine_diff_density_rms    0.249

_shelx_res_file
;

    C:\XCALIB~1\ESRF_2~1\Coesite\COMB_C~4\test.res created by SHELXL-2014/7

TITL test in P-1
CELL 0.41273 6.5989 6.9998 8.6485 69.138 83.153 81.801
ZERR 16.0000 0.0008 0.0020 0.0025 0.027 0.016 0.016
LATT 1
SFAC O SI
DISP                     Si    0.02676    0.02281        66.17
DISP                     O     0.00169    0.00182        10.22
UNIT 32 16
MERG 2
FMAP 2
GRID
PLAN 20
TEMP 23
SIZE 0.02 0.02 0.005
EQIV $1 1-X,1-Y,1-Z
EQIV $2 -X,1-Y,2-Z
EQIV $3 -X,1-Y,1-Z
EQIV $4 X,Y-1,Z
OMIT      6   1   1
OMIT      -4  -2  10
OMIT      -6   7   1
OMIT     -6  -1   3
OMIT   2 -4 7
OMIT   4  -2   7
L.S. 10
ACTA 30
WGHT    0.191500    1.123400
FVAR       0.55377
SI1   2    0.343914    0.647328    0.457207    11.00000    0.01818
O1    1    0.328593    0.846658    0.523875    11.00000    0.01994
SI2   2    0.194444    0.515108    0.994329    11.00000    0.01867
O2    1    0.468039    0.782843    0.258085    11.00000    0.01859
SI3   2    0.098716    0.312600    0.648891    11.00000    0.01770
O3    1    0.150435    0.680973    0.323944    11.00000    0.01620
SI4   2    0.497180    0.319140    0.272899    11.00000    0.01894
O4    1    0.181859    0.521412    0.616321    11.00000    0.01887
SI5   2    0.348207    0.127876    0.918382    11.00000    0.01858
O5    1    0.456902    0.430277    0.413857    11.00000    0.01981
SI6   2    0.197450    0.063630    0.442968    11.00000    0.02050
O6    1    0.093007    0.741717    0.042572    11.00000    0.01989
SI7   2    0.040169    0.861758    0.837882    11.00000    0.01887
O7    1    0.371895    0.514474    0.130010    11.00000    0.02062
SI8   2    0.285601    0.770643    0.138614    11.00000    0.01791
O8    1    0.035901    0.374644    0.139448    11.00000    0.01972
O9    1    0.183584    0.024374    0.099659    11.00000    0.01706
O10   1    0.369522    0.140468    0.290940    11.00000    0.02045
O11   1    0.156488    0.267840    0.481064    11.00000    0.02084
O12   1    0.175549    0.094918    0.794946    11.00000    0.02050
O13   1    0.275637    0.358276    0.898212    11.00000    0.02099
O14   1    0.284959    0.717413    0.821518    11.00000    0.01927
O15   1    0.001114    0.962455    0.638905    11.00000    0.02148
O16   1    0.443438    0.869549    0.967280    11.00000    0.01618
HKLF 4

REM  test in P-1
REM R1 =  0.0884 for     789 Fo > 4sig(Fo)  and  0.0961 for all     900 data
REM     97 parameters refined using      0 restraints

END

WGHT      0.1915      1.1234

REM Highest difference peak  1.397,  deepest hole -0.895,  1-sigma level  0.249
Q1    1   0.1260  0.3728  0.5823  11.00000  0.05    1.40
Q2    1   0.1435  0.1961  0.5609  11.00000  0.05    1.17
Q3    1   0.4711  0.2628  0.3410  11.00000  0.05    1.00
Q4    1   0.2284  0.6062  0.9172  11.00000  0.05    0.98
Q5    1   0.3795  0.7156  0.4082  11.00000  0.05    0.97
Q6    1   0.2074  0.3570  0.6016  11.00000  0.05    0.92
Q7    1   0.0182  0.8587  0.9187  11.00000  0.05    0.91
Q8    1   0.1909  0.0364  0.5065  11.00000  0.05    0.90
Q9    1   0.1839  0.8450  0.0955  11.00000  0.05    0.80
Q10   1   0.2807  0.4299  1.0128  11.00000  0.05    0.80
Q11   1   0.1682  0.5923  0.6190  11.00000  0.05    0.76
Q12   1   0.3085  0.2562  1.0209  11.00000  0.05    0.73
Q13   1   0.0767  0.2389  0.7279  11.00000  0.05    0.72
Q14   1   0.0454  0.8508  0.7853  11.00000  0.05    0.72
Q15   1   0.0066  0.3270  0.1154  11.00000  0.05    0.71
Q16   1   0.2425  0.7530  0.4365  11.00000  0.05    0.71
Q17   1   0.0831  0.7606  0.7188  11.00000  0.05    0.71
Q18   1   0.3744  0.4504  0.0672  11.00000  0.05    0.70
Q19   1   0.3462  0.1268  0.9636  11.00000  0.05    0.70
Q20   1   0.2567  0.2470  0.9736  11.00000  0.05    0.68
;
_shelx_res_checksum   20472

_shelx_hkl_file
;
   0  -1   7   17.78    0.96
   0  -1   6   84.45    1.76
   0  -1   5    4.41    0.52
   0   1  -5    4.86    2.37
   0  -1   4  258.15    2.58
   0   1  -4  301.34    5.52
   0  -1   3  964.33    4.79
   0   1  -3 1035.42    5.79
   0   1  -2  125.77    1.58
   0  -1   2  121.84    1.43
   0   1  -1    2.23    0.21
   0  -1   1    2.24    0.19
   0  -1   0    0.92    0.15
   0   1   0    0.85    0.14
   0  -2   8   15.42    1.07
   0   2  -7  219.32    9.08
   0  -2   7  274.09    3.53
   0   2  -6  138.10    5.46
   0  -2   6  137.93    2.43
   0  -2   5  144.14    2.41
   0   2  -5  147.36    3.31
   0   2  -4  125.50    2.30
   0  -2   4  130.08    2.09
   0  -2   3  617.00    4.15
   0   2  -3  614.33    4.43
   0   2  -2    3.94    0.42
   0  -2   2    4.18    0.39
   0  -2   1   76.75    1.25
   0   2  -1   74.85    1.25
   0  -2   0  308.86    2.86
   0   2   0  320.76    2.57
   0  -3   8    7.92    1.13
   0   3  -8   17.58    4.68
   0   3  -7   15.63    2.66
   0  -3   7   20.28    1.33
   0  -3   6   42.93    1.64
   0   3  -6   44.51    2.26
   0  -3   5  282.51    3.61
   0   3  -5  287.58    4.20
   0  -3   4   40.00    1.40
   0   3  -4   41.79    1.51
   0   3  -3  321.74    3.66
   0  -3   3  326.83    3.50
   0   3  -2  294.06    3.13
   0  -3   2  291.89    3.08
   0   3  -1  116.74    1.81
   0  -3   1  124.93    2.02
   0  -3   0    1.58    0.52
   0   3   0    1.37    0.39
   0   4  -7    5.70    1.85
   0  -4   6   10.59    1.10
   0   4  -6    9.87    1.31
   0   4  -5  222.43    3.81
   0  -4   5  219.13    3.59
   0   4  -4    5.11    0.93
   0  -4   4    5.17    0.80
   0  -4   3   20.49    1.12
   0   4  -3   19.22    1.21
   0  -4   2  165.53    2.79
   0   4  -2  163.46    2.71
   0   4  -1   33.17    1.19
   0  -4   1   34.82    1.48
   0   5  -6   17.55    1.85
   0   5  -5   19.20    1.51
   0  -5   5   16.92    1.40
   0  -5   4   51.81    2.07
   0   5  -4   48.13    2.10
   0   5  -3   36.31    1.69
   0  -5   3   37.17    1.76
   0   5  -2  282.00    3.97
   0  -5   2  283.08    4.50
   0   5  -1   22.21    1.16
   0  -5   1   19.78    1.50
   0   6  -4   92.52    2.83
   0   6  -3  240.17    4.27
   0  -6   3  246.76    4.83
   0  -6   2   24.02    1.90
   0   6  -2   25.91    1.51
   0  -6   1   16.01    1.74
   0   6  -1   16.35    1.19
   0   7  -2    0.46    0.92
  -1   6  -1  232.17    3.90
   1  -6   1  186.53    4.40
   1  -6   2   61.33    2.58
  -1   6  -2   65.01    2.30
   1  -6   3   98.92    3.13
  -1   6  -3  100.51    2.95
  -1   6  -4   18.22    1.68
   1  -5   1  420.06    5.40
  -1   5  -1  424.25    4.78
   1  -5   2  132.56    3.07
  -1   5  -2  142.27    2.85
  -1   5  -3  356.69    4.89
   1  -5   3  360.09    4.96
   1  -5   4  258.01    4.19
  -1   5  -4  255.88    4.15
  -1   5  -5    2.76    1.11
   1  -4   0  810.34    6.94
  -1   4   0  797.53    5.88
  -1   4  -1  857.32    5.97
   1  -4   1  860.34    6.43
  -1   4  -2    0.42    0.54
   1  -4   2    0.19    0.61
  -1   4  -3  160.60    3.05
   1  -4   3  163.70    2.98
   1  -4   4   61.37    1.90
  -1   4  -4   64.37    2.14
  -1   4  -5   41.35    1.90
   1  -4   5   42.74    1.76
  -1   4  -6    6.23    1.33
   1  -4   6    6.88    1.02
  -1   4  -7    1.60    1.65
   1  -3   0 1581.56    7.48
  -1   3   0 1500.71    8.22
   1  -3   1  414.65    3.80
  -1   3  -1  408.57    3.64
  -1   3  -2  108.28    2.09
   1  -3   2  116.97    2.07
   1  -3   3   13.79    0.90
  -1   3  -3   12.60    0.87
  -1   3  -4  178.28    3.07
   1  -3   4  183.96    2.93
   1  -3   5  605.53    5.47
  -1   3  -5  614.88    6.28
  -1   3  -6   22.36    1.85
   1  -3   6   26.35    1.42
   1  -3   7   64.29    2.13
  -1   3  -7   55.53    3.78
  -1   3  -8    2.41    4.09
  -1   2   0  795.13    3.99
   1  -2   0  791.04    4.28
  -1   2  -1  248.15    2.39
   1  -2   1  247.40    2.36
  -1   2  -2  283.08    2.98
   1  -2   2  282.70    2.82
  -1   2  -3    8.04    0.63
   1  -2   3   11.44    0.74
   1  -2   4  484.86    4.38
  -1   2  -4  473.43    4.76
   1  -2   5   78.88    1.91
  -1   2  -5   66.42    2.31
   1  -2   6   68.70    1.77
  -1   2  -6  159.78    5.13
   1  -2   7    9.06    0.86
  -1   2  -7    0.85    3.90
   1  -2   8    2.14    0.75
   1  -1   0    3.33    0.23
  -1   1   0    2.74    0.18
   1  -1   1  798.99    3.55
  -1   1  -1  772.82    3.63
  -1   1  -2  995.60    4.63
   1  -1   2  978.35    5.01
  -1   1  -3    4.76    0.60
   1  -1   3    5.10    0.45
   1  -1   4  858.59    5.03
  -1   1  -4  839.82    8.18
  -1   1  -5   25.15    2.90
   1  -1   5   27.24    1.08
   1  -1   6  405.33    3.99
  -1   0  -1    9.33    0.56
   1   0   1   10.35    0.46
  -1  -1   7   78.39    1.84
  -1  -1   6    1.07    0.44
  -1  -1   5    6.86    0.56
  -1  -1   4  463.96    3.19
   1   1  -4  488.28    7.70
  -1  -1   3  105.65    1.40
   1   1  -3  107.24    1.88
   1   1  -2   29.42    0.67
  -1  -1   2   32.26    0.66
  -1  -1   1  123.85    1.00
   1   1  -1  125.15    1.04
  -1  -2   9  129.60    2.90
  -1  -2   8   75.16    2.09
  -1  -2   7    1.32    0.69
  -1  -2   6    4.47    0.68
   1   2  -6    5.65    2.61
  -1  -2   5   28.67    1.11
   1   2  -5   28.35    1.62
   1   2  -4   12.06    0.88
  -1  -2   4   12.61    0.77
   1   2  -3   23.02    0.85
  -1  -2   3   22.21    0.77
   1   2  -2  229.59    2.31
  -1  -2   2  233.58    2.23
  -1  -2   1  701.42    3.80
   1   2  -1  671.80    3.42
   1   3  -8    2.60    4.66
  -1  -3   8    0.30    0.87
   1   3  -7   12.61    2.76
  -1  -3   7   17.12    1.19
  -1  -3   6   15.27    1.06
   1   3  -6   15.47    1.57
   1   3  -5   26.92    1.41
  -1  -3   5   29.61    1.27
   1   3  -4   12.65    0.98
  -1  -3   4   13.32    0.84
   1   3  -3 1461.33    7.23
  -1  -3   3 1457.47    6.96
   1   3  -2   81.93    1.60
  -1  -3   2   83.02    1.66
  -1  -3   1   23.93    1.06
   1   3  -1   19.66    0.77
   1   4  -8   90.59    5.73
  -1  -4   7   99.24    2.68
   1   4  -7   86.00    3.73
   1   4  -6   72.65    2.69
  -1  -4   6   79.41    2.31
  -1  -4   5    5.82    0.89
   1   4  -5    3.53    0.89
   1   4  -4   75.39    2.04
  -1  -4   4   85.66    2.19
   1   4  -3 1663.50    8.82
  -1  -4   3 1654.33    8.69
   1   4  -2  866.86    5.77
  -1  -4   2  857.39    6.40
   1   4  -1   87.34    1.73
  -1  -4   1   89.48    2.45
   1   5  -6  128.03    4.56
  -1  -5   6   19.79    1.75
  -1  -5   5   92.88    2.77
   1   5  -5   87.26    2.71
   1   5  -4    1.33    0.79
  -1  -5   4    0.83    0.92
   1   5  -3   11.99    1.07
  -1  -5   3    9.93    1.15
   1   5  -2  200.26    3.14
  -1  -5   2  171.46    3.46
   1   5  -1 1494.04    8.15
   1   6  -5    2.55    1.31
   1   6  -4   27.91    1.82
  -1  -6   4   27.63    2.00
   1   6  -3   29.11    1.61
  -1  -6   3   28.52    1.91
   1   6  -2  136.90    2.86
  -1  -6   2  134.98    4.05
   1   7  -3   53.39    2.13
   1   7  -2    2.79    0.89
   2  -6   1   14.06    1.70
  -2   6  -1   13.76    1.31
   2  -6   2   87.04    3.04
  -2   6  -2   88.07    2.72
  -2   6  -3    0.92    1.04
   2  -5   0   46.82    2.21
  -2   5   0   48.69    1.74
  -2   5  -1   48.01    1.81
   2  -5   1   50.87    2.20
  -2   5  -2   12.59    1.13
   2  -5   2   13.29    1.24
   2  -5   3   32.20    1.80
  -2   5  -3   30.82    1.75
  -2   5  -4   -1.02    1.04
   2  -5   4    1.21    1.02
  -2   5  -5   -1.82    1.13
  -2   4   0    8.71    0.79
   2  -4   0    7.33    0.91
   2  -4   1  364.74    4.28
  -2   4  -1  361.10    4.03
   2  -4   2   61.48    1.83
  -2   4  -2   58.98    1.89
   2  -4   3    0.18    0.65
  -2   4  -3    0.01    0.70
  -2   4  -4  391.72    5.02
   2  -4   4  364.86    4.74
   2  -4   5    0.43    0.80
  -2   4  -5    1.02    1.00
  -2   4  -6   52.32    2.59
  -2   3   1    2.25    0.54
  -2   3   0    1.23    0.41
   2  -3   0    0.32    0.46
  -2   3  -1   12.40    0.77
   2  -3   1   11.72    0.76
   2  -3   2   12.13    0.87
  -2   3  -2   11.48    0.85
  -2   3  -3  382.19    4.33
   2  -3   3  366.76    4.05
   2  -3   4  158.74    2.83
  -2   3  -4  153.86    3.08
   2  -3   5  105.99    2.46
  -2   3  -5  103.27    2.86
   2  -3   6   97.36    2.67
  -2   3  -6   96.80    3.40
  -2   3  -7   48.95    3.74
  -2   2   1   18.02    0.70
  -2   2   0  387.79    2.93
   2  -2   0  383.80    3.05
  -2   2  -1   91.14    1.69
   2  -2   1   91.48    1.58
  -2   2  -2  302.46    3.16
   2  -2   2  306.16    3.08
  -2   2  -3  156.88    2.56
   2  -2   3  156.53    2.57
  -2   2  -4   32.04    1.48
   2  -2   4   33.77    1.32
   2  -2   5   42.47    1.49
  -2   2  -5   39.94    1.98
   2  -2   6  453.87    4.69
  -2   2  -6  481.03    8.71
   2  -2   7   30.60    1.49
  -2   2  -7   17.70    4.41
  -2   1   1  838.13    3.59
   2  -1   0  366.75    2.26
  -2   1   0  368.03    2.27
  -2   1  -1    1.07    0.25
   2  -1   1    1.29    0.28
   2  -1   2 1375.34    5.85
  -2   1  -2 1407.49    6.06
   2  -1   3  827.94    4.98
  -2   1  -3  779.82    5.68
  -2   1  -4   44.71    2.20
   2  -1   4   48.23    1.37
  -2   1  -5   14.20    2.64
   2  -1   5   19.32    1.00
   2  -1   6  168.48    2.77
  -2   0   0  354.28    1.96
   2   0   0  341.57    1.58
  -2   0  -1  341.21    3.40
   2   0   1  328.76    2.61
   2   0   2 4053.76   11.94
  -2  -1   8    4.48    0.81
  -2  -1   7   10.37    0.81
  -2  -1   6   54.13    1.42
  -2  -1   5  102.30    1.60
  -2  -1   4    1.30    0.31
  -2  -1   3 7187.49   10.50
   2   1  -3 7136.76   22.47
   2   1  -2   79.14    0.95
  -2  -1   2   80.52    0.88
  -2  -2   9    2.94    0.97
  -2  -2   8   22.54    1.37
  -2  -2   7    9.05    0.92
   2   2  -6  188.24    7.76
  -2  -2   6  218.73    2.98
   2   2  -5  798.59    8.49
  -2  -2   5  797.98    5.29
  -2  -2   4  612.29    4.07
   2   2  -4  617.70    4.91
   2   2  -3  428.97    3.24
  -2  -2   3  430.04    3.07
  -2  -2   2   20.58    0.67
   2   2  -2   21.60    0.68
   2   2  -1   49.51    0.88
  -2  -3   9   66.79    2.37
  -2  -3   8  454.24    5.40
   2   3  -7    3.27    3.24
  -2  -3   7    4.28    0.99
   2   3  -6   60.16    2.64
  -2  -3   6   64.75    1.83
  -2  -3   5  162.11    2.58
   2   3  -5  161.39    3.02
   2   3  -4   15.61    1.42
  -2  -3   4   10.95    1.17
  -2  -3   3  105.06    1.87
   2   3  -3  105.88    1.94
  -2  -3   2   39.56    1.29
   2   3  -2   41.80    1.13
   2   3  -1  438.36    3.18
   2   4  -8    3.58    3.67
  -2  -4   8    8.03    1.27
  -2  -4   7   31.96    1.63
   2   4  -7   30.20    2.44
  -2  -4   6  164.87    3.13
   2   4  -6  169.68    3.73
  -2  -4   5    4.36    0.80
   2   4  -5    4.81    0.92
   2   4  -4   46.92    1.56
  -2  -4   4   51.29    1.70
  -2  -4   3  210.57    3.31
   2   4  -3  215.28    3.16
   2   4  -2  346.40    3.49
  -2  -4   2  357.87    4.58
   2   4  -1    2.34    0.49
   2   5  -7   42.98    2.70
  -2  -5   6   97.46    2.80
   2   5  -6   90.90    3.13
  -2  -5   5    0.08    0.90
   2   5  -5    0.50    0.85
  -2  -5   4  104.30    2.83
   2   5  -4   98.20    2.51
   2   5  -3    6.67    0.84
  -2  -5   3    6.48    1.14
   2   5  -2   31.61    1.34
  -2  -5   2   38.89    2.14
   2   6  -6   34.31    2.12
   2   6  -5   43.66    2.59
  -2  -6   5   64.64    2.81
   2   6  -4    0.46    0.94
  -2  -6   4    0.08    1.19
   2   6  -3   14.27    1.23
  -2  -6   3   17.77    1.99
   2   6  -2   73.93    2.10
   2   7  -4   12.50    1.57
   2   7  -3    6.54    1.28
   3  -6   0    4.85    1.48
  -3   6   0    6.00    1.13
   3  -6   1    9.83    1.51
  -3   6  -1    9.31    1.27
  -3   6  -2    3.83    1.20
  -3   5   1   44.61    1.85
   3  -5   0  211.84    4.26
  -3   5   0  208.37    3.69
   3  -5   1   23.66    1.60
  -3   5  -1   25.59    1.47
  -3   5  -2   31.25    1.72
   3  -5   2   30.51    1.75
  -3   5  -3   20.96    1.50
   3  -5   3   23.95    1.59
  -3   5  -4   51.53    2.29
   3  -4   0  699.04    6.36
  -3   4   0  693.36    5.70
   3  -4   1   15.84    1.12
  -3   4  -1   16.59    1.10
   3  -4   2  500.77    5.18
  -3   4  -2  485.66    5.28
  -3   4  -3   49.52    1.97
   3  -4   3   50.12    1.89
  -3   4  -4   10.76    1.32
   3  -4   4   12.03    1.23
  -3   4  -5  146.82    3.75
  -3   3   1    9.06    0.71
   3  -3  -1    8.80    0.92
  -3   3   0  455.03    4.03
   3  -3   0  447.11    4.29
   3  -3   1    3.18    0.62
  -3   3  -1    3.41    0.61
  -3   3  -2   18.45    1.07
   3  -3   2   19.92    1.11
   3  -3   3    4.05    0.81
  -3   3  -3   -1.03    0.72
   3  -3   4  202.42    3.41
  -3   3  -4  197.88    3.65
   3  -3   5   15.88    1.26
  -3   3  -5   16.23    1.53
   3  -3   6    0.81    0.93
  -3   3  -6    1.76    1.43
  -3   2   1  237.55    2.35
   3  -2  -1  226.83    2.70
   3  -2   0  712.70    4.39
  -3   2   0  715.96    4.30
  -3   2  -1    0.16    0.42
   3  -2   1   -0.31    0.38
  -3   2  -2  629.86    4.86
   3  -2   2  624.75    4.75
  -3   2  -3   57.83    1.70
   3  -2   3   58.74    1.71
  -3   2  -4   30.49    1.61
   3  -2   4   28.40    1.39
  -3   2  -5    4.33    1.26
   3  -2   5    7.62    0.99
   3  -2   6  168.93    3.25
  -3   2  -6  139.46    5.86
   3  -2   7    5.74    0.95
  -3   2  -7    9.41    4.17
  -3   1   2  615.64    3.22
  -3   1   1  815.32    3.30
   3  -1  -1  837.39    3.76
   3  -1   0  307.64    2.37
  -3   1   0  311.78    2.27
  -3   1  -1   75.52    1.38
   3  -1   1   75.12    1.43
   3  -1   2    2.92    0.44
  -3   1  -2    3.77    0.58
  -3   1  -3  597.87    5.56
   3  -1   3  587.53    4.53
   3  -1   4  397.07    4.08
  -3   1  -4  371.15    6.48
  -3   1  -5   87.63    4.58
   3  -1   5  119.14    2.46
   3  -1   6  273.08    3.75
   3   0   0   45.49    0.71
  -3   0   0   30.76    1.04
   3   0   1  184.44    1.96
   3   0   2    0.22    0.38
   3   0   3  807.97    5.71
  -3  -1   9   96.68    2.73
  -3  -1   8    0.13    0.72
  -3  -1   7   10.24    0.86
  -3  -1   6  301.20    3.03
  -3  -1   5  120.37    1.64
  -3  -1   4  382.98    2.52
  -3  -1   3   76.11    0.92
  -3  -2  10  140.20    3.88
  -3  -2   9    6.50    1.23
  -3  -2   8   35.53    1.67
  -3  -2   7   26.12    1.27
  -3  -2   6    1.99    0.60
   3   2  -5   96.00    5.17
  -3  -2   5   89.89    1.68
  -3  -2   4  120.96    1.73
   3   2  -4  127.27    2.44
  -3  -2   3    2.76    0.42
   3   2  -3    2.54    0.41
   3   2  -2  860.82    3.67
   3   2  -1   14.80    0.49
  -3  -3   9  115.95    3.16
  -3  -3   8  135.99    2.94
  -3  -3   7   26.07    1.30
   3   3  -7   16.93    4.72
   3   3  -6   44.98    3.00
  -3  -3   6   43.69    1.49
  -3  -3   5   21.53    1.08
   3   3  -5   18.27    1.29
  -3  -3   4   69.83    1.64
   3   3  -4   60.77    1.52
  -3  -3   3  227.97    3.07
   3   3  -3  221.31    2.58
   3   3  -2 1442.81    5.84
   3   3  -1    1.83    0.38
   3   4  -8   -2.37    5.08
  -3  -4   8    0.21    0.98
  -3  -4   7   93.38    2.55
   3   4  -7   81.57    4.03
  -3  -4   6  210.67    3.47
   3   4  -6  211.12    4.22
  -3  -4   5   61.93    1.95
   3   4  -5   59.72    1.89
  -3  -4   4    5.18    0.92
   3   4  -4    5.93    0.80
   3   4  -3    0.73    0.60
  -3  -4   3    0.78    0.91
   3   4  -2    6.91    0.67
   3   5  -8   14.36    3.07
   3   5  -7    3.98    1.85
  -3  -5   7    2.83    1.21
  -3  -5   6   54.23    2.20
   3   5  -6   53.71    2.27
  -3  -5   5   77.07    2.59
   3   5  -5   70.65    2.17
  -3  -5   4  312.58    4.95
   3   5  -4  314.08    4.14
   3   5  -3  124.44    2.43
  -3  -5   3  121.21    3.60
   3   5  -2   46.30    1.42
   3   6  -6   32.12    2.01
  -3  -6   5    6.62    1.62
   3   6  -5    6.65    1.20
  -3  -6   4   79.99    3.50
   3   6  -4   77.56    2.38
   3   6  -3   33.22    1.49
   3   6  -2   74.11    1.91
   3   7  -4    0.58    0.99
   3   7  -3    2.23    0.91
  -4   6   0  127.02    3.42
   4  -6   0  120.94    4.08
  -4   6  -1    0.36    1.15
  -4   5   1   48.89    2.09
   4  -5   0   -0.46    1.17
  -4   5   0   -1.16    0.88
   4  -5   1  155.77    3.69
  -4   5  -1  159.37    3.53
   4  -5   2   24.54    1.74
  -4   5  -2   23.00    1.58
  -4   5  -3    8.48    1.32
  -4   4   2  146.28    2.78
  -4   4   1  192.40    3.19
   4  -4  -1  192.85    3.84
   4  -4   0    2.09    0.93
  -4   4   0    0.00    0.69
   4  -4   1   77.23    2.28
  -4   4  -1   65.64    2.11
  -4   4  -2  357.02    4.81
   4  -4   2  370.65    4.73
  -4   4  -3   15.77    1.35
   4  -4   3   17.68    1.39
   4  -4   4   21.94    1.60
  -4   4  -4   23.46    1.70
  -4   4  -5   -0.48    1.13
  -4   3   2    8.63    0.76
   4  -3  -1  258.76    3.76
  -4   3   1  254.98    3.14
   4  -3   0    5.30    0.75
  -4   3   0    4.98    0.73
   4  -3   1  956.48    6.41
  -4   3  -1  957.21    6.62
   4  -3   2    4.18    0.77
  -4   3  -2    3.94    0.80
   4  -3   3  151.44    2.96
  -4   3  -3  146.18    3.08
  -4   3  -4    0.03    0.90
   4  -3   4    1.13    0.80
   4  -3   5  217.81    3.95
  -4   3  -5  221.55    5.17
  -4   3  -6   12.35    2.07
  -4   2   2    4.98    0.50
   4  -2  -1    1.18    0.50
  -4   2   1    1.16    0.40
   4  -2   0  115.46    2.02
  -4   2   0  106.40    1.90
  -4   2  -1  664.69    4.89
   4  -2   1  667.02    4.96
  -4   2  -2 1721.91    8.53
   4  -2   2 1711.10    8.24
   4  -2   3 1342.96    8.35
  -4   2  -3 1349.44    8.63
   4  -2   4   27.96    1.41
  -4   2  -4   24.89    1.63
  -4   2  -5   14.34    2.62
   4  -2   5    8.23    1.03
   4  -2   6   25.66    1.61
  -4   2  -6   14.25    3.16
  -4   2  -7   66.30    6.07
  -4   1   3   15.39    0.63
  -4   1   2    3.04    0.30
   4  -1  -1  662.76    3.70
  -4   1   1  668.87    3.29
   4  -1   0  107.53    1.60
  -4   1   0  105.65    1.54
   4  -1   1  378.44    3.34
  -4   1  -1  379.55    3.43
  -4   1  -2   73.70    1.94
   4  -1   2   71.35    1.68
  -4   1  -3 1828.18   12.52
   4  -1   3 1806.36    8.84
  -4   1  -4   98.54    4.37
   4  -1   4  118.82    2.48
   4  -1   5   51.90    1.82
   4  -1   6    9.04    1.04
  -4   0   6   19.98    0.94
  -4   0   5   35.05    0.94
  -4   0   4    1.39    0.25
   4   0  -1    4.23    0.25
   4   0   0    0.73    0.27
   4   0   1  638.73    3.96
   4   0   2  601.42    4.59
   4   0   3    2.43    0.64
  -4  -1   9    3.72    1.17
  -4  -1   8    4.52    0.90
  -4  -1   7  131.84    2.32
  -4  -1   6  619.31    4.16
  -4  -1   5   14.95    0.63
  -4  -1   4   31.84    0.65
  -4  -2  10   64.55    2.66
  -4  -2   9    2.32    1.04
  -4  -2   8   30.44    1.42
  -4  -2   7   46.31    1.53
  -4  -2   6 1029.77    5.63
  -4  -2   5    0.33    0.42
  -4  -2   4   10.30    0.60
   4   2  -4   12.85    3.03
   4   2  -3    3.35    0.45
   4   2  -2  186.28    1.50
  -4  -3   9    1.96    1.05
  -4  -3   8   19.53    1.31
  -4  -3   7   14.45    1.06
   4   3  -6  537.83   12.38
  -4  -3   6  522.36    4.56
  -4  -3   5    0.43    0.60
   4   3  -5   -0.11    0.96
  -4  -3   4   99.47    2.14
   4   3  -4   99.05    1.88
   4   3  -3   13.61    0.69
   4   3  -2    3.74    0.44
  -4  -4   9   48.87    2.18
  -4  -4   8    2.11    0.99
  -4  -4   7    1.68    0.96
   4   4  -7    1.95    3.14
  -4  -4   6   72.32    2.08
   4   4  -6   65.11    2.50
  -4  -4   5   18.87    1.40
   4   4  -5   18.76    1.19
  -4  -4   4  274.27    4.59
   4   4  -4  281.14    3.35
   4   4  -3    3.07    0.64
   4   4  -2   13.67    0.74
  -4  -5   8    0.21    1.25
   4   5  -8   -6.78    4.49
  -4  -5   7    8.85    1.40
   4   5  -7   47.74    2.71
  -4  -5   6   11.21    1.54
   4   5  -6    8.86    1.31
   4   5  -5  171.01    3.17
  -4  -5   5  184.40    4.16
   4   5  -4  217.90    3.40
   4   5  -3   10.05    0.87
   4   5  -2    0.69    0.50
   4   6  -7    3.67    1.69
   4   6  -6   32.70    1.88
  -4  -6   6   31.70    2.46
   4   6  -5   72.67    2.31
   4   6  -4   12.34    1.17
   4   6  -3   36.83    1.81
   4   6  -2   56.14    1.58
   4   7  -5    4.56    1.17
   4   7  -4   33.93    1.69
   4   7  -3  146.91    2.88
  -5   6   1   17.07    1.61
  -5   6   0   79.39    2.91
  -5   5   2   77.76    2.56
  -5   5   1   22.22    1.57
   5  -5   0    8.28    1.49
  -5   5   0    8.68    1.28
   5  -5   1    8.60    1.35
  -5   5  -1    9.28    1.38
  -5   5  -2  113.16    3.17
  -5   4   2  153.47    2.93
   5  -4  -1   16.21    1.63
  -5   4   1   15.81    1.17
   5  -4   0   21.94    1.56
  -5   4   0   16.23    1.31
   5  -4   1   37.70    1.81
  -5   4  -1   36.96    1.83
   5  -4   2    0.66    0.84
  -5   4  -2    0.43    0.92
   5  -4   3  387.80    5.32
  -5   4  -3  402.67    5.62
  -5   4  -4   44.30    2.31
  -5   3   3 1054.48    6.38
  -5   3   2  350.12    3.72
  -5   3   1  244.64    3.31
   5  -3  -1  256.20    3.81
   5  -3   0  145.55    2.71
  -5   3   0  145.42    2.67
  -5   3  -1   76.46    2.15
   5  -3   1   73.63    1.97
   5  -3   2   21.86    1.27
  -5   3  -2   19.81    1.29
   5  -3   3   19.40    1.30
  -5   3  -3   18.30    1.53
   5  -3   4   30.00    1.68
  -5   3  -4   29.43    2.05
  -5   3  -5   81.38    3.53
  -5   2   3  281.90    3.10
  -5   2   2   67.64    1.37
   5  -2  -1   52.04    1.51
  -5   2   1   52.76    1.35
   5  -2   0   26.56    1.12
  -5   2   0   25.87    1.09
   5  -2   1   35.03    1.29
  -5   2  -1    6.42    0.73
   5  -2   2   81.15    2.10
  -5   2  -2   80.29    2.24
   5  -2   3   32.67    1.47
  -5   2  -3   31.15    1.73
   5  -2   4   13.43    1.20
  -5   2  -4    7.11    1.64
  -5   2  -5   64.61    4.79
   5  -2   5   94.57    2.76
  -5   2  -6    8.30    4.17
  -5   1   4    4.25    0.36
  -5   1   3  166.59    1.41
  -5   1   2    1.38    0.32
   5  -1  -1 1421.30    5.73
  -5   1   1 1415.37    5.38
  -5   1   0    0.85    0.48
   5  -1   0    0.77    0.42
   5  -1   1  339.12    3.28
  -5   1  -1  354.78    3.91
  -5   1  -2    5.70    1.24
   5  -1   2    5.08    0.71
   5  -1   3  132.29    2.63
  -5   1  -3  137.61    4.57
   5  -1   4   19.33    1.26
  -5   1  -4   13.54    2.73
   5  -1   5  358.03    4.96
   5  -1   6   16.41    1.37
  -5   0   8    5.16    1.14
  -5   0   7   90.33    1.87
  -5   0   6   55.49    1.14
  -5   0   5  114.61    1.03
   5   0  -1    2.52    0.28
   5   0   0    2.42    0.40
   5   0   1   15.25    0.75
   5   0   2  149.12    2.38
   5   0   3    0.49    0.66
  -5  -1   9    1.09    0.98
  -5  -1   8  400.32    4.00
  -5  -1   7    1.74    0.54
  -5  -1   6   82.94    1.26
  -5  -1   5   35.67    0.72
   5   1   0  475.93    3.13
  -5  -2   9    0.66    0.80
  -5  -2   8   55.25    1.62
  -5  -2   7  148.70    2.14
  -5  -2   6    0.65    0.49
  -5  -2   5   25.43    0.96
  -5  -3   8    2.31    0.78
  -5  -3   7   27.37    1.27
  -5  -3   6   23.91    1.21
   5   3  -5   40.84    4.54
  -5  -3   5   38.32    1.67
   5   3  -4   90.26    1.90
   5   3  -3  160.10    1.77
   5   3  -2    1.47    0.34
  -5  -4   8    2.83    1.03
  -5  -4   7   14.89    1.38
   5   4  -6    3.03    2.42
  -5  -4   6    4.59    1.21
   5   4  -5    5.80    1.00
   5   4  -4    5.38    0.72
   5   4  -3  283.81    2.92
   5   4  -2    1.53    0.46
   5   5  -7    6.47    2.65
  -5  -5   7    6.16    1.54
   5   5  -6   19.79    1.83
   5   5  -5   45.30    1.65
   5   5  -4    4.92    0.81
   5   5  -3    2.29    0.66
   5   5  -2   29.25    1.03
   5   6  -6    0.06    1.03
   5   6  -5   50.70    1.86
   5   6  -4   11.11    1.10
   5   6  -3   19.76    1.09
   5   7  -5    4.99    1.24
   5   7  -4    6.48    1.05
   5   7  -3   29.26    1.34
  -6   6   2   14.00    1.74
  -6   6   1   12.87    1.70
  -6   5   2    1.46    1.03
  -6   5   1   52.09    2.37
  -6   5   0    0.51    1.24
   6  -5   0    0.01    1.47
  -6   5  -1    0.02    1.09
  -6   4   3    8.45    1.01
  -6   4   2  118.67    2.74
  -6   4   1   44.10    1.91
   6  -4  -1   77.81    2.77
  -6   4   0    1.53    0.95
   6  -4   0    4.13    1.15
   6  -4   1   34.92    1.76
  -6   4  -1   36.83    1.82
   6  -4   2    8.97    1.20
  -6   4  -2    9.02    1.29
  -6   4  -3   11.72    1.60
  -6   3   4   42.68    1.35
  -6   3   3  105.35    2.13
  -6   3   2  103.82    2.23
  -6   3   1    0.29    0.72
   6  -3  -1    0.36    0.93
   6  -3   0   12.26    1.12
  -6   3   0   12.82    1.06
   6  -3   1  551.30    5.47
  -6   3  -1  551.93    5.69
   6  -3   2   50.17    1.86
  -6   3  -2   59.18    2.25
   6  -3   3   66.29    2.35
  -6   3  -3   64.78    2.73
   6  -3   4  122.10    3.18
  -6   3  -4  108.80    3.75
  -6   2   4   10.86    0.63
  -6   2   3  161.27    2.10
  -6   2   2  706.39    4.49
  -6   2   1  168.86    2.47
   6  -2  -1  171.41    2.63
   6  -2   0  390.03    4.00
  -6   2   0  383.81    4.11
   6  -2   1   97.58    2.11
  -6   2  -1   99.96    2.51
  -6   2  -2    0.14    1.04
   6  -2   2    0.33    0.67
  -6   2  -3  110.03    3.73
   6  -2   3  122.90    2.75
  -6   2  -4  134.34    5.77
   6  -2   4  172.30    3.66
  -6   2  -5   13.99    3.94
   6  -2   5   24.52    1.70
  -6   1   5   12.16    0.35
  -6   1   4   49.55    0.65
  -6   1   3    0.12    0.26
  -6   1   2  112.94    1.74
   6  -1  -1    3.23    0.57
  -6   1   1    2.14    0.69
  -6   1   0   77.64    2.48
   6  -1   0   90.12    1.63
  -6   1  -1  356.99    6.32
   6  -1   1  342.13    3.59
  -6   1  -2   28.16    2.88
   6  -1   2   25.83    1.29
  -6   1  -3   71.48    4.67
   6  -1   3   78.93    2.26
   6  -1   4    9.85    1.15
   6  -1   5  353.19    5.27
   6  -1   6   73.39    2.68
  -6   0   8   34.23    1.05
  -6   0   7   20.23    0.62
   6   0  -1   96.90    1.19
   6   0   0  663.87    3.89
   6   0   1   23.20    0.99
   6   0   2  197.08    2.93
   6   0   3   94.68    2.29
   6   0   4  100.29    2.62
  -6  -1   8    2.26    0.45
  -6  -1   7   87.73    1.21
   6   1   0   22.82    0.74
  -6  -2   7    4.97    0.61
   6   2  -1   44.25    0.92
   6   3  -3    0.78    0.39
   6   3  -2   32.63    0.68
   6   4  -5   12.78    1.97
   6   4  -4    2.90    0.63
   6   4  -3   25.86    0.86
   6   4  -2   23.21    0.78
   6   5  -5   14.43    1.14
   6   5  -4    0.91    0.64
   6   5  -3  325.15    3.27
   6   5  -2   14.56    0.75
   6   6  -5   30.19    1.44
   6   6  -4   79.37    1.89
   6   6  -3   98.55    2.02
   6   7  -4    5.58    0.92
   6   7  -3   18.87    1.10
  -7   6   2   80.84    3.19
  -7   5   3   49.99    2.11
  -7   5   2  141.70    3.64
  -7   5   1    0.41    1.20
  -7   5   0  342.72    5.68
   7  -5   0  335.49    6.32
  -7   5  -1    8.94    1.62
  -7   4   4   28.26    1.46
  -7   4   3  257.16    4.02
  -7   4   2    2.77    1.00
  -7   4   1    7.29    1.08
   7  -4   0  107.17    3.11
  -7   4   0  108.21    2.88
   7  -4   1   26.77    1.77
  -7   4  -1   25.69    1.86
  -7   4  -2    5.73    1.53
  -7   3   5    0.40    0.56
  -7   3   4  118.74    2.07
  -7   3   3   68.68    1.74
  -7   3   2   10.29    0.93
  -7   3   1  183.52    3.10
   7  -3  -1  182.58    3.54
   7  -3   0   13.44    1.26
  -7   3   0   16.99    1.36
   7  -3   1   18.17    1.31
  -7   3  -1   18.67    1.54
  -7   3  -2    5.17    1.56
   7  -3   2    3.85    1.00
   7  -3   3   18.36    1.46
  -7   3  -3   14.62    2.15
  -7   3  -4    3.39    2.54
  -7   2   6  133.49    1.44
  -7   2   5    0.36    0.34
  -7   2   4  115.19    1.57
  -7   2   3  222.40    2.46
  -7   2   2    5.68    0.74
  -7   2   1  218.75    3.30
   7  -2  -1  202.54    3.14
   7  -2   0   32.09    1.37
  -7   2   0   17.14    1.53
   7  -2   1   24.90    1.30
  -7   2  -1   21.94    1.80
   7  -2   2   -0.52    0.80
  -7   2  -2    2.34    2.04
  -7   2  -3   23.04    3.83
   7  -2   3   39.73    1.85
  -7   2  -4  230.11    9.90
   7  -2   4  288.69    4.73
  -7   1   2   54.21   54.58
  -7   1   1   35.74    6.89
   7  -1  -1   25.25    0.97
   7  -1   0   23.57    1.00
  -7   1   0   21.04    4.79
   7  -1   1   21.80    1.05
   7  -1   2   15.97    1.07
   7  -1   3   56.09    2.00
   7  -1   4    4.70    1.13
   7  -1   5   47.56    2.32
   7   0  -1   10.75    0.55
   7   0   0  165.39    2.03
   7   0   1    1.29    0.60
   7   0   2   48.60    1.61
   7   0   3   67.36    2.05
   7   0   4   90.34    2.59
   7   1  -1   82.91    0.77
   7   1   0   68.69    1.22
   7   1   1   62.23    1.48
   7   1   2    1.19    0.73
   7   2   0   50.02    1.19
   7   4  -3    4.61    0.42
   7   4  -2    7.99    0.45
   7   5  -3   -0.16    0.48
   7   5  -2    1.93    0.46
   7   6  -3   30.46    1.12
  -8   6   3   19.57    1.89
  -8   5   4    8.77    1.24
  -8   5   3   17.86    1.52
  -8   5   2   16.68    1.54
  -8   5   1   44.20    2.33
  -8   5   0    0.68    1.37
  -8   4   4   67.66    1.95
  -8   4   3   34.97    1.53
  -8   4   2    1.56    1.01
  -8   4   1   -0.25    1.07
   8  -4   0    9.05    1.52
  -8   4   0   10.00    1.53
  -8   4  -1    0.79    1.44
   8  -4   1   -3.44    1.43
  -8   3   4    0.50    0.62
  -8   3   3   10.54    0.95
  -8   3   2   35.42    1.51
  -8   3   1   43.76    1.90
   8  -3   0   63.14    2.30
  -8   3   0   54.26    2.44
  -8   3  -1    8.80    1.82
   8  -3   1    6.52    1.16
   8  -3   2   -0.22    0.94
  -8   3  -2    2.82    2.20
  -8   3  -3    6.27    3.40
  -8   2   4    0.50    0.89
  -8   2   3    0.45    1.18
  -8   2   2    6.57    1.56
   8  -2  -1   36.27    1.46
  -8   2   1   29.26    2.57
  -8   2   0  210.90    6.79
   8  -2   0  223.09    3.34
   8  -2   1    5.78    0.90
  -8   2  -1    3.07    3.89
  -8   2  -2  129.63    8.66
   8  -2   2  142.37    2.97
  -8   2  -3   47.85    8.10
   8  -2   3   50.17    2.04
   8  -1  -1   19.20    0.92
   8  -1   0   83.72    1.77
   8  -1   1    0.61    0.64
   8  -1   2   48.66    1.74
   8  -1   3   18.87    1.41
   8  -1   4  182.71    3.86
   8   0   0   27.74    0.96
   8   0   1    9.16    0.79
   8   0   2  165.81    2.92
   8   0   3    0.70    0.84
   8   0   4  159.98    3.35
   8   1   0    9.94    0.56
   8   1   1   30.15    1.13
   8   1   2   38.20    1.47
   8   2   0    0.37    0.33
  -9   4   2   57.53    2.10
  -9   4   1   52.01    2.32
  -9   4   0  104.35    3.61
   9  -4   0  107.13    3.53
  -9   3   2    7.18    1.73
  -9   3   1    0.56    1.66
   9  -3   0    2.71    1.12
  -9   3   0    4.05    2.37
  -9   3  -1    5.40    3.72
   9  -3   1   15.73    1.45
  -9   3  -2   19.19    5.56
   9  -2   0    4.87    0.97
   9  -2   1    7.40    1.06
   9  -2   2  115.10    2.81
   9  -2   3    0.52    1.05
   9  -1   0    0.86    0.63
   9  -1   1   68.27    1.87
   9  -1   2   40.86    1.66
   9  -1   3  174.27    3.51
   9  -1   4   11.35    1.39
   9   0   0    5.58    0.61
   9   0   1   80.22    1.80
   9   0   2  361.38    4.05
   9   0   3  149.02    3.18
   9   0   4    3.76    1.18
   9   1   0    4.52    0.45
   9   1   1   45.99    1.26
   9   1   2   11.52    1.01
   9   2   0   11.36    0.51
   9   2   1    0.47    0.56
   9   3   0    2.70    0.39
  10  -1   2    4.69    0.98
  10   0   3   54.94    1.97
   0  -1   3 1063.17    3.82
   0  -1   2  106.23    1.12
   0   1  -2  105.85    0.78
   0  -2   7  318.96    5.04
   0  -2   6  198.79    3.96
   0  -2   5  161.94    3.22
   0  -2   4  158.70    2.51
   0   2  -3  576.68    2.47
   0  -2   3  576.89    3.11
   0  -2   2    2.78    0.29
   0   2  -1   75.91    0.76
   0  -3  10    0.67    1.05
   0  -3   9   84.26    2.56
   0  -3   8   10.61    2.23
   0  -3   7   16.24    2.62
   0  -3   6   63.69    2.96
   0  -3   5  348.63    3.95
   0  -3   4   41.94    1.26
   0   3  -3  386.76    3.31
   0  -3   3  387.87    2.26
   0   3  -2  313.80    2.31
   0  -4   9   -1.31    1.72
   0  -4   8  236.55    3.97
   0  -4   7    8.07    1.85
   0  -4   6    7.18    1.31
   0  -4   5  264.93    2.58
   0  -4   4    7.81    0.69
   0   4  -4    5.67    1.10
   0   4  -3   21.28    1.59
   0   4  -2  221.68    2.32
   0  -5   8   61.37    1.18
   0  -5   7    1.05    0.58
   0  -5   6   15.76    0.72
   0   5  -5   19.06    1.02
   0   5  -4   44.58    2.33
   0   5  -3   47.45    2.37
   0   5  -2  362.00    3.32
   0   6  -4  104.15    3.52
   0   6  -3  241.26    3.91
   0   6  -2   26.09    1.24
   0   7  -4    0.68    2.05
   0   7  -3   11.29    1.53
   0   7  -2    0.63    0.74
   0   8  -3    2.55    1.09
  -1   7  -3    5.04    1.31
  -1   6  -2   39.85    0.95
  -1   6  -3   72.52    2.24
  -1   5  -3  246.83    3.12
  -1   4  -2    0.49    0.43
   1  -4   5   28.12    0.72
   1  -4   6    5.93    0.63
   1  -4   7    1.23    1.02
   1  -4   8    1.22    1.26
   1  -4   9    3.05    1.44
   1  -3   4  155.97    1.52
   1  -3   5  714.44    4.61
   1  -3   6   35.58    2.47
   1  -3   8    1.66    1.60
   1  -2   4  533.11    3.57
   1  -2   6   68.78    1.96
  -1   0   3  141.45    1.54
  -1   0   2   27.23    0.72
   1   0  -2   27.06    0.55
   1   0  -1   37.17    0.64
  -1   0   1   37.06    0.67
   1   0   0    4.13    0.20
  -1   0   0    3.54    0.17
  -1  -1   6    0.64    1.51
   1   1  -3   95.47    1.24
  -1  -1   3   89.54    1.69
  -1  -1   2   22.64    0.72
   1   1  -2   20.28    0.74
   1   1  -1  100.24    1.06
  -1  -1   1  104.74    0.98
  -1  -1   0  474.14    2.32
  -1  -2   9   86.32    3.38
  -1  -2   7    0.65    2.14
  -1  -2   6    6.12    1.90
  -1  -2   5   28.91    1.94
  -1  -2   4    9.57    1.13
   1   2  -4   10.90    0.76
   1   2  -3   15.76    0.95
  -1  -2   3   15.91    0.82
  -1  -2   2  200.97    1.81
  -1  -3  10    4.85    1.40
  -1  -3   9    5.25    1.85
  -1  -3   8   -0.32    2.21
  -1  -3   7   16.64    2.76
  -1  -3   6   15.55    2.25
  -1  -3   5   23.93    1.83
  -1  -3   4   14.40    1.16
   1   3  -4    9.67    1.28
   1   3  -3 1597.09    7.40
  -1  -3   3 1587.46    6.06
   1   3  -2   77.04    1.44
  -1  -3   2   83.05    1.09
   1   3  -1   29.43    0.94
  -1  -4  10   10.31    1.51
  -1  -4   9    9.00    2.08
  -1  -4   8   84.23    3.16
  -1  -4   7  108.04    3.50
  -1  -4   6   84.34    2.80
   1   4  -6   87.00    1.95
   1   4  -5    6.08    1.38
  -1  -4   5    5.41    1.32
  -1  -4   4  117.77    1.96
   1   4  -4  102.10    3.14
  -1  -4   3 1944.05    6.31
   1   4  -3 1929.50    9.46
   1   4  -2 1062.10    5.56
   1   4  -1  176.72    2.50
  -1  -5   8    9.54    1.26
  -1  -5   7    1.80    1.07
   1   5  -5   99.49    3.22
  -1  -5   5  102.79    1.76
   1   5  -4    2.14    2.65
   1   5  -3   15.35    1.92
   1   5  -2  262.14    3.29
   1   6  -6    1.46    1.00
   1   6  -5    6.17    2.32
   1   6  -4   31.51    3.53
   1   6  -3   33.02    2.24
   1   6  -2  163.37    2.90
   1   7  -5   -3.13    2.05
   1   7  -4   29.19    2.96
   1   7  -3   35.67    1.92
   1   7  -2    4.06    1.04
   1   8  -4    5.76    1.95
   1   8  -3   38.41    1.57
  -2   7  -2    3.39    0.31
   2  -4   7  102.84    0.74
   2  -4   8    6.66    0.55
   2  -3   6  107.26    2.58
   2  -3   9    3.01    0.85
  -2   2   1   14.87    0.54
  -2   2   0  336.36    2.27
  -2   2  -1   81.97    0.93
   2  -2   1   80.79    0.71
  -2   1   3  447.51    3.06
   2  -1  -2  113.74    1.24
  -2   1   2  113.39    1.62
   2  -1  -1  870.74    3.40
  -2   1   1  864.79    4.11
  -2   1   0  354.60    2.29
   2  -1   0  358.58    2.37
   2  -1   1    1.18    0.28
  -2   1  -1    1.09    0.23
   2  -1   2 1337.34    3.41
  -2   0   5  287.38    3.83
  -2   0   4  288.11    3.15
   2   0  -3 1020.00    4.10
  -2   0   3 1080.52    5.65
  -2   0   2  169.33    2.00
   2   0  -2  166.99    1.91
   2   0  -1  504.89    2.98
  -2   0   1  509.30    2.94
   2   0   0  292.29    1.91
  -2   0   0  278.72    1.81
  -2   0  -1  223.36    1.51
   2   0   1  225.22    1.49
  -2  -1   7    7.81    2.59
  -2  -1   6   45.96    2.54
   2   1  -4    0.75    0.53
  -2  -1   4    0.74    0.92
   2   1  -3 5178.17   11.93
  -2  -1   3 5101.29   12.44
  -2  -1   2   58.75    1.25
   2   1  -2   59.16    1.26
  -2  -1   1 4553.41    8.69
   2   1  -1 4450.95    9.93
   2   1   0  212.06    1.78
  -2  -1   0  207.59    1.53
  -2  -2   9    1.41    2.54
  -2  -2   7    5.96    2.33
  -2  -2   6  178.85    4.03
   2   2  -6  178.52    2.43
  -2  -2   5  658.44    6.10
   2   2  -5  665.24    4.32
   2   2  -4  498.50    4.29
  -2  -2   4  503.41    4.49
  -2  -2   3  358.27    3.08
   2   2  -3  358.11    3.70
  -2  -2   2   16.35    0.75
   2   2  -1   44.16    1.05
  -2  -2   1   47.44    0.92
   2   2   0    3.38    0.47
  -2  -3  11    1.76    1.19
  -2  -3  10    5.38    1.67
  -2  -3   9   37.23    2.71
  -2  -3   8  355.79    6.46
  -2  -3   7    0.63    2.46
   2   3  -7    6.09    1.13
  -2  -3   6   59.02    2.90
   2   3  -6   59.80    1.76
   2   3  -5  155.68    2.94
  -2  -3   5  137.25    3.04
  -2  -3   4   76.55    2.02
   2   3  -3   87.13    2.26
  -2  -3   3   81.68    1.72
   2   3  -2   42.94    1.31
  -2  -3   2   43.10    1.04
   2   3  -1  479.89    3.56
  -2  -4  10    3.40    1.58
  -2  -4   9    0.00    2.07
  -2  -4   8    4.53    2.39
  -2  -4   7   30.52    2.81
   2   4  -7   23.80    1.59
   2   4  -6  176.09    3.00
  -2  -4   6  174.51    4.05
   2   4  -5    4.27    2.05
  -2  -4   5    3.59    1.51
   2   4  -4   49.78    2.66
  -2  -4   4   56.62    1.68
  -2  -4   3  221.70    2.30
   2   4  -3  227.89    3.83
   2   4  -2  397.49    4.06
   2   4  -1    5.13    1.10
  -2  -5   8    0.04    1.64
  -2  -5   7   32.28    1.96
   2   5  -7   30.89    1.64
   2   5  -6  102.68    2.94
  -2  -5   6  107.64    2.44
   2   5  -5    0.20    2.93
  -2  -5   5    0.49    0.87
   2   5  -4  134.98    4.44
   2   5  -3    8.39    1.93
   2   5  -2   45.06    2.04
  -2  -6   7   17.88    1.04
   2   6  -7   15.19    1.33
  -2  -6   6   28.51    1.34
   2   6  -5   85.31    4.75
   2   6  -4    1.60    2.93
   2   6  -3   19.12    2.23
   2   6  -2  119.45    2.98
   2   7  -6    6.98    1.86
   2   7  -5  197.91    5.28
   2   7  -4   18.48    2.76
   2   8  -4   13.12    1.96
   2   8  -3   15.38    1.41
  -3   4   0  682.30    4.88
  -3   4  -1   19.00    1.50
  -3   3   0  542.47    4.49
  -3   3  -1    4.75    0.84
   3  -3   7    2.40    0.68
   3  -3   8    1.25    0.59
  -3   2   3  723.36    4.85
  -3   2   2   42.96    1.32
   3  -2  -2   45.59    0.96
  -3   2   1  240.54    2.88
   3  -2  -1  243.15    2.00
  -3   2   0  721.61    4.32
   3  -2   0  719.87    3.40
  -3   2  -1    0.70    0.49
   3  -2   1    0.49    0.65
   3  -2   2  623.23    3.82
   3  -2   3   54.77    1.07
   3  -2   4   33.29    0.75
   3  -1  -4   14.93    0.73
  -3   1   4   16.61    1.18
  -3   1   3  404.51    3.82
   3  -1  -3  403.53    2.79
  -3   1   2  509.04    4.00
   3  -1  -2  508.14    3.27
   3  -1  -1  751.11    4.29
  -3   1   1  756.36    4.46
  -3   1   0  296.17    2.40
   3  -1   0  308.98    2.74
  -3   1  -1   82.36    1.27
   3  -1   1   77.27    1.32
   3  -1   2    3.55    0.54
   3  -1   3  735.92    3.19
   3   0  -5    3.77    0.68
  -3   0   5    3.22    1.20
   3   0  -4  365.61    2.88
  -3   0   4  351.95    3.86
   3   0  -3 1483.63    6.30
  -3   0   3 1443.94    6.95
   3   0  -2   12.55    0.89
  -3   0   2   13.39    0.92
   3   0  -1  284.08    2.64
  -3   0   1  281.72    2.48
  -3   0   0   42.48    1.00
   3   0   0   45.91    1.07
   3   0   1  148.59    1.63
  -3   0  -1  144.27    1.42
   3   0   2    2.13    0.49
  -3  -1   8    0.49    2.64
  -3  -1   7    5.85    2.04
   3   1  -7    7.21    0.89
   3   1  -6  196.40    2.48
  -3  -1   6  197.19    3.83
   3   1  -5   89.74    1.72
  -3  -1   5   89.88    2.52
  -3  -1   4  283.90    3.54
   3   1  -4  266.62    3.18
  -3  -1   3   65.13    1.61
   3   1  -3   63.33    1.66
   3   1  -2   41.17    1.25
  -3  -1   2   39.44    1.16
   3   1  -1    1.15    0.54
  -3  -1   1    1.07    0.45
   3   1   0   82.70    1.33
  -3  -1   0   72.29    1.10
  -3  -1  -1  263.63    2.13
   3   1   1  279.46    2.31
  -3  -2   9    3.04    2.60
  -3  -2   8   17.49    2.85
  -3  -2   7   12.20    2.30
   3   2  -6    2.00    0.95
  -3  -2   6    0.61    1.54
   3   2  -5   68.73    1.94
  -3  -2   5   56.94    2.21
   3   2  -4   86.93    2.37
  -3  -2   4   88.04    2.11
   3   2  -3    2.09    0.92
  -3  -2   3    1.99    0.82
  -3  -2   2  675.60    4.10
   3   2  -2  683.67    4.50
  -3  -2   1   15.24    0.68
   3   2  -1   14.17    0.84
   3   2   0    8.88    0.77
  -3  -2   0    7.48    0.48
  -3  -3   9   48.73    2.99
  -3  -3   8   85.06    3.74
  -3  -3   7   16.12    2.46
   3   3  -6   30.74    1.74
  -3  -3   6   32.55    2.36
   3   3  -5   13.39    1.76
  -3  -3   5   13.52    1.49
  -3  -3   4   50.89    1.78
   3   3  -4   61.08    2.47
  -3  -3   3  193.60    2.66
   3   3  -3  195.93    3.27
  -3  -3   2 1347.68    5.59
   3   3  -2 1365.01    6.94
  -3  -3   1    1.19    0.47
   3   3  -1    1.28    0.78
   3   3   0    2.71    0.88
  -3  -4   9    0.22    2.02
   3   4  -8    0.86    1.35
  -3  -4   8   -0.40    2.48
  -3  -4   7   76.15    3.53
   3   4  -7   72.39    2.27
  -3  -4   6  181.53    4.23
   3   4  -6  208.22    4.13
   3   4  -5   49.07    3.15
  -3  -4   5   47.15    2.29
  -3  -4   4    6.43    1.09
   3   4  -4    4.52    1.97
   3   4  -3    0.58    1.52
  -3  -4   3    0.28    0.83
   3   4  -2   10.18    1.32
  -3  -5   9    5.49    2.08
  -3  -5   8   10.72    2.26
   3   5  -8    9.74    1.49
  -3  -5   7    2.62    1.86
   3   5  -7    1.55    1.61
   3   5  -6   52.07    3.31
  -3  -5   6   56.66    2.24
  -3  -5   5   88.47    2.42
   3   5  -5   91.77    4.74
   3   5  -4  390.68    6.45
  -3  -5   4  390.95    3.63
  -3  -5   3  158.37    2.55
   3   5  -3  153.22    3.76
   3   5  -1  212.43    4.27
   3   6  -7  116.62    2.97
  -3  -6   7  111.45    2.25
   3   6  -6   24.21    3.34
  -3  -6   6   29.26    1.51
   3   6  -5    4.79    3.71
  -3  -6   5    7.92    1.41
   3   6  -4   93.65    4.53
   3   6  -3   40.67    2.80
   3   6  -2  139.35    3.54
   3   7  -6   -0.72    2.59
   3   7  -5   -0.11    3.11
   3   7  -4    0.48    2.35
   3   7  -3    1.03    1.77
   3   8  -4   16.70    1.96
   3   8  -3   -0.37    1.31
  -4   6  -1   -0.53    1.88
  -4   5   0   -2.94    2.80
  -4   5  -1  200.00    3.72
  -4   5  -2   12.64    0.48
  -4   4   1  218.31    4.14
  -4   4   0    2.03    2.03
  -4   4  -1   95.66    2.40
  -4   4  -2  353.76    2.16
  -4   3   3   43.33    1.75
  -4   3   2    4.92    1.37
  -4   3   1  228.52    3.66
   4  -3  -1  239.37    2.29
   4  -3   0    5.32    0.67
  -4   3   0    8.94    1.47
   4  -3   1 1170.36    4.75
  -4   3  -1 1170.81    6.16
   4  -3   2    2.06    0.58
  -4   3  -2    3.22    0.60
   4  -3   3  109.02    1.24
   4  -3   4    0.29    0.38
   4  -3   7    0.29    0.20
  -4   2   4  190.40    3.29
   4  -2  -3    0.59    0.62
  -4   2   3    0.73    1.07
  -4   2   2    4.08    1.02
  -4   2   1    0.43    1.01
   4  -2  -1    0.92    0.64
   4  -2   0  108.28    2.13
  -4   2   0  104.33    2.01
  -4   2  -1  798.30    4.75
   4  -2   1  780.34    5.82
   4  -2   2 2045.07    8.84
  -4   2  -2 2051.35    5.67
   4  -2   3 1615.77    7.40
   4  -2   4   31.85    1.35
   4  -1  -6   39.07    1.16
  -4   1   6   41.13    2.26
   4  -1  -5   24.84    0.98
  -4   1   5   30.75    1.85
  -4   1   4   28.04    1.53
   4  -1  -4   26.65    1.00
   4  -1  -3   12.99    0.78
  -4   1   3   13.43    1.19
   4  -1  -2    1.44    0.75
  -4   1   2    2.07    0.89
   4  -1  -1  621.57    4.70
  -4   1   1  635.33    4.50
   4  -1   0  105.37    2.02
  -4   1   0   95.66    1.62
  -4   1  -1  380.34    2.89
   4  -1   1  381.78    3.45
  -4   1  -2   89.16    1.48
   4  -1   2   81.02    1.76
   4  -1   3 2123.29    7.83
   4   0  -7  136.13    2.02
  -4   0   7  141.13    3.79
  -4   0   6    8.42    1.51
   4   0  -6    9.23    0.85
   4   0  -5   51.84    1.38
   4   0  -4    1.82    0.75
  -4   0   4    3.11    1.06
   4   0  -3  146.52    2.34
  -4   0   3  136.29    2.38
   4   0  -2  109.75    2.21
  -4   0   2   99.87    1.89
  -4   0   1    3.89    0.69
   4   0  -1    4.68    0.81
   4   0   0    1.01    0.70
  -4   0   0   -0.23    0.60
  -4   0  -1  635.77    3.57
   4   0   1  640.42    4.08
   4   0   2  579.09    3.89
  -4  -1   8    1.39    2.31
  -4  -1   7   64.11    2.71
   4   1  -7   62.01    1.67
   4   1  -6  370.33    3.40
  -4  -1   6  367.28    4.77
   4   1  -5    7.00    0.97
  -4  -1   5    6.44    1.27
   4   1  -4   21.27    1.31
  -4  -1   4   22.89    1.39
   4   1  -3 1238.39    7.11
  -4  -1   3 1254.09    6.36
  -4  -1   2    0.83    0.69
   4   1  -2    1.35    0.81
  -4  -1   1   59.01    1.39
   4   1  -1   61.26    1.48
  -4  -1   0  266.54    2.34
   4   1   0  274.13    2.73
   4   1   1  901.55    5.09
  -4  -1  -1  888.71    3.98
  -4  -2   8   14.42    2.38
   4   2  -7   24.04    1.41
  -4  -2   7   28.35    2.32
   4   2  -6  647.50    5.00
  -4  -2   6  645.12    6.36
   4   2  -5    0.09    1.20
  -4  -2   5    0.85    1.24
   4   2  -4    5.74    1.26
  -4  -2   4    5.84    1.09
  -4  -2   3    2.68    0.82
   4   2  -3    2.66    1.09
  -4  -2   2  173.58    2.38
   4   2  -2  179.26    2.64
  -4  -2   1  417.75    3.07
   4   2  -1  428.03    3.67
   4   2   0  200.38    2.52
  -4  -2   0  192.79    1.86
   4   2   1   88.25    1.88
  -4  -3   8    8.70    2.36
   4   3  -7    9.52    1.37
  -4  -3   7    5.48    2.13
  -4  -3   6  452.47    5.73
   4   3  -6  416.62    5.16
  -4  -3   5    1.57    1.30
   4   3  -5   -0.64    1.64
  -4  -3   4   82.33    2.15
   4   3  -4   76.07    2.75
  -4  -3   3   11.86    1.11
   4   3  -2    2.52    1.07
  -4  -3   2    3.22    0.70
   4   3  -1   90.99    2.01
  -4  -3   1   77.08    1.28
  -4  -3   0   23.43    0.92
   4   3   0   22.69    1.32
  -4  -4   7    0.96    2.26
   4   4  -6   52.27    3.08
  -4  -4   6   51.28    2.75
   4   4  -5   14.19    2.53
  -4  -4   5   16.65    1.74
   4   4  -4  230.18    4.67
  -4  -4   4  249.67    3.24
   4   4  -3    3.21    1.56
  -4  -4   3    2.73    0.93
  -4  -4   2   16.66    0.89
   4   4  -1  286.47    4.11
  -4  -5   7    6.28    2.07
   4   5  -6   10.33    2.95
  -4  -5   6    9.48    1.80
   4   5  -5  193.30    5.52
  -4  -5   5  200.58    3.34
   4   5  -4  232.33    5.50
  -4  -5   4  217.28    2.83
   4   5  -3    9.90    2.14
  -4  -5   3   14.12    1.14
   4   5  -2    0.86    1.74
   4   5  -1    9.88    2.35
  -4  -6   6   28.44    1.73
   4   6  -5   85.82    5.06
  -4  -6   5   88.88    2.41
   4   6  -4   11.36    3.18
   4   6  -3  100.52    4.00
   4   6  -2  120.76    4.18
   4   7  -4   31.06    3.10
   4   7  -3  197.16    4.58
  -5   7   0   11.91    2.78
  -5   7  -1   24.10    1.38
  -5   6   1   44.57    4.96
  -5   6   0  100.55    4.24
  -5   6  -1  620.72    5.22
  -5   6  -2   58.47    0.62
  -5   5   2   86.76    4.09
  -5   5   1   22.11    3.64
  -5   5   0    9.83    3.02
  -5   5  -1    9.71    1.84
  -5   5  -2   99.16    1.19
  -5   4   3   41.71    2.44
  -5   4   2  156.01    4.23
  -5   4   1   17.71    2.61
  -5   4   0   25.43    2.48
  -5   4  -1   47.47    2.08
  -5   4  -2    0.51    0.69
  -5   3   4    2.73    1.54
   5  -3  -3  802.75    4.67
  -5   3   3  808.89    6.97
   5  -3  -2  328.12    3.10
  -5   3   2  325.73    4.77
   5  -3  -1  251.51    2.88
  -5   3   1  263.55    4.35
   5  -3   0  176.93    2.46
  -5   3   0  176.12    3.33
   5  -3   1   88.77    1.92
  -5   3  -1   91.27    2.33
   5  -3   2   21.88    1.50
  -5   3  -2   25.33    1.03
   5  -3   3   16.23    1.77
   5  -3   4   29.04    2.09
   5  -3   5   97.95    2.91
   5  -3   6   57.08    1.87
   5  -3   7    0.98    0.56
   5  -2  -5    2.24    0.71
  -5   2   5    2.34    1.38
   5  -2  -4    2.23    0.78
  -5   2   4    1.57    1.22
   5  -2  -2   54.45    1.45
  -5   2   2   59.52    2.06
   5  -2  -1   56.61    1.78
  -5   2   1   54.43    1.98
  -5   2   0   25.03    1.48
   5  -2   0   23.18    1.68
   5  -2   1   86.41    2.75
  -5   2  -1    2.19    1.13
   5  -2   2  105.74    3.08
  -5   2  -2   99.19    1.58
   5  -2   3   44.19    2.46
   5  -2   4   15.76    1.70
   5  -2   5  100.54    1.97
   5  -2   6    9.95    0.90
  -5   1   6   54.98    2.31
   5  -1  -6   64.48    1.46
  -5   1   5   46.56    1.99
   5  -1  -5   44.61    1.30
   5  -1  -4    4.48    0.75
  -5   1   4    3.50    1.14
   5  -1  -3  159.54    2.44
  -5   1   3  161.02    2.82
  -5   1   2    1.29    0.99
   5  -1  -2    0.22    0.98
   5  -1  -1 1326.77    7.56
  -5   1   1 1321.18    6.77
  -5   1   0   -0.53    0.85
   5  -1   0    1.01    1.17
  -5   1  -1  385.16    3.34
   5  -1   1  402.37    4.41
   5  -1   2    4.10    1.32
  -5   1  -2    7.05    0.85
   5  -1   3  189.28    3.11
  -5   0   7   33.17    2.23
   5   0  -6   30.88    1.19
  -5   0   6   29.39    1.77
   5   0  -5  116.27    1.93
  -5   0   5  107.79    2.60
   5   0  -4   43.58    1.53
  -5   0   4   45.22    1.67
  -5   0   3    1.41    0.99
   5   0  -3    1.61    0.97
   5   0  -2  266.72    3.43
  -5   0   2  264.83    3.08
  -5   0   1    1.91    0.78
   5   0  -1    2.27    1.05
  -5   0   0    2.92    0.85
   5   0   0    2.84    1.01
  -5   0  -1   14.09    0.91
   5   0   1   13.02    1.12
   5   0   2  180.54    2.67
   5   0   3    2.27    1.34
  -5  -1   7    0.25    1.55
   5   1  -6   51.34    1.49
  -5  -1   6   51.89    2.08
   5   1  -5   27.54    1.44
  -5  -1   5   29.07    1.60
   5   1  -4    2.30    1.05
  -5  -1   4    2.23    0.98
   5   1  -3   76.71    2.09
  -5  -1   3   71.05    1.82
  -5  -1   2   56.82    1.58
   5   1  -2   58.50    1.85
  -5  -1   1   96.12    1.80
   5   1  -1  103.00    2.16
  -5  -1   0  418.44    3.20
   5   1   0  413.19    3.83
   5   1   1   19.68    1.12
  -5  -1  -1   20.81    0.86
   5   1   2  390.91    4.23
  -5  -2   6    1.29    1.48
   5   2  -5   15.85    1.58
  -5  -2   5   19.06    1.51
  -5  -2   4  128.36    2.34
   5   2  -4  130.76    2.98
  -5  -2   3    4.60    0.98
   5   2  -3    3.55    1.13
   5   2  -2    2.70    1.08
  -5  -2   2    3.83    0.89
  -5  -2   1  358.44    3.10
   5   2  -1  347.52    3.64
   5   2   0 5624.66   14.78
  -5  -2   0 5928.41   11.30
  -5  -2  -1   83.91    1.52
   5   2   1   74.86    2.05
  -5  -3   6   15.13    1.73
  -5  -3   5   34.51    1.85
   5   3  -5   26.77    2.31
  -5  -3   4   61.38    2.03
   5   3  -4   71.08    2.67
  -5  -3   3  151.53    2.51
   5   3  -3  148.17    3.21
   5   3  -2    2.71    1.20
  -5  -3   2    2.49    0.77
  -5  -3   1    2.61    0.56
   5   3  -1   21.87    1.55
   5   3   0  404.66    4.37
  -5  -3   0  406.29    3.34
  -5  -4   6    5.06    1.72
  -5  -4   5    4.86    1.47
  -5  -4   4    6.10    1.19
   5   4  -4    5.54    2.08
   5   4  -3  263.87    4.55
  -5  -4   3  279.28    3.24
   5   4  -2    2.19    1.41
  -5  -4   2    4.25    0.73
  -5  -4   1    1.92    0.82
   5   4  -1   -0.88    1.54
   5   4   0    5.75    1.71
  -5  -5   5   53.96    2.07
  -5  -5   4    3.96    0.99
   5   5  -4    7.39    2.60
   5   5  -3    5.33    2.13
  -5  -5   3    1.68    0.95
   5   5  -1   65.07    3.12
  -5  -6   4   14.24    1.61
   5   6  -2   12.87    3.25
  -6   7   1   53.42    4.02
  -6   6   1   16.82    4.04
  -6   6   0  184.93    4.06
  -6   6  -1    2.59    1.28
  -6   5   2    3.00    3.65
  -6   5   1   69.20    4.53
  -6   5   0   -0.78    2.33
  -6   5  -1    0.91    1.57
  -6   5  -2    7.74    0.62
  -6   4   3   10.27    2.47
  -6   4   2  136.07    4.30
  -6   4   0    1.62    2.11
   6  -4   1   28.11    1.02
  -6   4  -1   33.47    2.18
   6  -4   2    7.88    0.63
  -6   4  -2    9.83    0.87
   6  -3  -4   33.31    1.32
  -6   3   4   28.45    2.21
   6  -3  -3   88.49    1.90
  -6   3   3   82.98    2.91
   6  -3  -2  103.12    2.17
  -6   3   2   93.78    3.06
   6  -3  -1    0.31    1.12
  -6   3   1   -2.08    1.82
  -6   3   0   12.87    1.73
   6  -3   0   13.83    1.43
   6  -3   1  664.46    5.83
  -6   3  -1  656.40    6.01
   6  -3   2   65.55    2.79
  -6   3  -2   56.44    1.29
   6  -3   3   83.17    3.45
   6  -3   4  157.98    4.47
   6  -3   5   30.30    2.90
   6  -3   6   29.65    2.03
  -6   2   5    7.85    1.48
   6  -2  -4    9.38    0.96
  -6   2   4    6.54    1.45
   6  -2  -3  126.72    2.20
  -6   2   3  131.42    2.92
   6  -2  -2  599.26    4.83
  -6   2   2  617.52    5.96
   6  -2  -1  165.80    3.19
  -6   2   1  165.01    3.15
  -6   2   0  381.71    4.41
   6  -2   0  388.69    5.21
   6  -2   1  134.88    3.95
  -6   2  -1  115.40    2.36
   6  -2   2    0.73    2.58
  -6   2  -2    0.85    0.85
   6  -2   3  174.18    4.82
   6  -2   4  186.16    4.17
   6  -2   5   21.40    1.68
   6  -2   6    2.80    0.96
  -6   1   5   17.22    1.58
   6  -1  -4   92.80    1.87
  -6   1   4   94.52    2.32
   6  -1  -3    0.51    1.01
  -6   1   3   -0.57    1.16
   6  -1  -2  112.68    2.54
  -6   1   2  109.75    2.53
  -6   1   1    2.39    1.04
   6  -1  -1    1.75    1.33
  -6   1   0   83.19    2.13
   6  -1   0   85.63    2.76
   6  -1   1  360.17    5.16
  -6   1  -1  371.07    3.57
   6  -1   2   36.18    2.34
  -6   1  -2   34.31    1.34
   6  -1   3  106.98    3.20
   6  -1   4   15.76    2.05
   6  -1   5  615.62    6.63
  -6   0   5    0.90    1.11
   6   0  -4   51.33    1.80
  -6   0   4   56.65    1.91
   6   0  -3    0.14    1.12
  -6   0   3    0.12    1.04
  -6   0   2   11.50    1.07
   6   0  -2   14.36    1.48
  -6   0   1   99.15    2.15
   6   0  -1   95.71    2.47
  -6   0   0  549.07    4.22
   6   0   0  535.23    5.34
   6   0   1   22.96    1.68
  -6   0  -1   25.16    1.13
  -6   0  -2  214.70    2.74
   6   0   2  213.63    3.60
   6   0   3  130.91    3.24
  -6  -1   5   17.58    1.47
   6   1  -4    9.73    1.36
  -6  -1   4   10.56    1.22
   6   1  -3   29.33    1.75
  -6  -1   2  239.21    3.11
   6   1  -2  241.85    3.54
  -6  -1   1   15.66    1.14
   6   1  -1   15.01    1.39
  -6  -1   0   21.45    1.03
   6   1   0   19.07    1.38
   6   1   1  369.56    4.05
   6   1   2  469.80    4.99
  -6  -2   4  372.83    4.05
  -6  -2   3   18.77    1.28
   6   2  -3   18.20    1.59
  -6  -2   2    7.18    0.99
   6   2  -2    5.11    1.26
  -6  -2   1   74.81    1.61
   6   2  -1   72.49    2.05
  -6  -2   0   36.75    1.04
   6   2   0   31.51    1.58
  -6  -2  -1  209.89    2.53
   6   2   1  176.00    2.94
  -6  -3   4   34.68    1.68
  -6  -3   3    1.03    0.86
   6   3  -3    1.70    1.46
  -6  -3   2   37.47    1.31
   6   3  -2   37.14    1.86
  -6  -3   1   32.00    1.03
   6   3  -1   36.65    1.73
  -6  -3   0   25.90    1.12
   6   3   0   18.65    1.55
  -6  -4   3   27.60    1.31
  -6  -4   2   29.00    1.12
   6   4  -1   46.98    2.30
   6   4   0  121.57    3.33
  -6  -5   2   19.91    1.25
  -7   6   2   87.16    5.56
  -7   6   1    3.29    2.75
  -7   6   0    5.27    1.65
  -7   5   3   57.56    4.43
  -7   5   2  163.79    6.07
  -7   5   1    1.46    2.91
  -7   5   0  295.95    4.80
  -7   5  -1    6.81    1.48
  -7   4   3  257.00    5.60
  -7   4   2    2.52    2.77
   7  -4  -1    9.68    1.25
  -7   4   1    8.18    2.87
   7  -4   0   99.26    2.08
  -7   4   0  105.89    3.49
   7  -4   1   24.18    1.25
  -7   4  -1   24.88    1.80
   7  -4   2    2.33    0.79
  -7   4  -2    3.41    0.75
   7  -4   3   18.29    0.76
  -7   3   4   87.48    3.05
   7  -3  -3   60.21    1.89
  -7   3   3   62.20    2.83
   7  -3  -2   11.26    1.39
  -7   3   2   11.69    2.29
   7  -3  -1  186.56    3.15
  -7   3   1  184.16    4.14
   7  -3   0    4.41    1.52
  -7   3   0    7.87    1.92
   7  -3   1   17.10    2.23
  -7   3  -1   19.39    1.70
   7  -3   2    1.22    2.55
  -7   3  -2    4.31    0.97
   7  -3   3   14.38    2.86
   7  -3   4    0.64    2.71
   7  -3   5    0.24    2.36
  -7   2   4  114.34    2.85
   7  -2  -3  202.65    2.93
  -7   2   3  197.35    3.72
   7  -2  -2    4.59    1.30
  -7   2   2    4.03    1.54
  -7   2   1  184.35    3.53
   7  -2  -1  197.28    3.95
  -7   2   0   13.72    1.75
   7  -2   1   24.71    3.36
  -7   2  -1   30.51    1.68
  -7   2  -2    0.31    1.01
   7  -2   2   -1.12    3.34
   7  -2   3   43.90    3.88
   7  -2   4  310.14    5.68
   7  -2   5   13.53    1.86
   7  -2   6    0.43    1.06
   7  -2   7  118.64    1.67
  -7   1   3    7.33    1.40
  -7   1   2    3.39    1.24
   7  -1  -2    2.48    1.40
  -7   1   1   31.07    1.79
   7  -1  -1   25.94    2.24
   7  -1   0   19.21    2.40
  -7   1   0   21.81    1.63
   7  -1   1   25.67    2.74
  -7   1  -1   27.27    1.49
   7  -1   2   10.96    2.69
  -7   1  -2   19.50    1.29
   7  -1   3   76.57    3.46
   7  -1   4    4.87    2.27
   7  -1   5   52.52    2.57
  -7   0   3    0.81    1.04
  -7   0   2  257.06    3.43
   7   0  -2  279.22    4.37
  -7   0   1   15.34    1.26
   7   0  -1   14.05    1.70
   7   0   0  141.28    3.43
  -7   0   0  149.94    2.49
   7   0   1    2.79    1.80
  -7   0  -1    1.37    0.80
  -7   0  -2   56.00    1.76
   7   0   2   52.62    2.56
   7   0   3   62.50    3.04
   7   0   4  188.93    5.36
  -7  -1   3  169.71    3.02
  -7  -1   2   31.38    1.48
   7   1  -2   31.74    1.88
  -7  -1   1  146.33    2.38
   7   1  -1  159.18    3.22
   7   1   0   45.64    2.01
  -7  -1   0   67.58    1.70
   7   1   1   56.96    2.25
  -7  -1  -1   66.77    1.58
   7   1   2   -0.24    1.70
   7   1   3    9.59    2.41
  -7  -2   2    0.27    0.84
   7   2  -1    9.51    1.43
  -7  -2   1   11.78    0.98
   7   2   0   54.49    2.03
  -7  -2   0   62.79    1.43
   7   2   1    3.94    1.38
  -7  -2  -1    2.75    0.93
   7   2   2  506.16    6.26
  -7  -3   1  579.62    3.90
  -7  -3   0    3.54    0.84
   7   3   1    8.08    1.63
  -8   6   2   99.22    4.76
  -8   6   1   -0.77    2.25
  -8   5   2   10.51    3.47
  -8   5   1   41.01    2.91
  -8   5   0   -2.06    1.95
  -8   5  -1   14.40    1.26
  -8   4   2    2.87    2.82
   8  -4  -1    0.62    1.33
  -8   4   1   -1.94    2.49
   8  -4   0    8.87    1.42
  -8   4   0    6.21    2.17
   8  -4   1   -1.34    1.19
  -8   4  -1    2.80    1.35
   8  -4   2   -0.72    0.96
  -8   4  -2    0.65    0.81
   8  -4   3   91.76    1.47
  -8   3   2   29.37    2.65
   8  -3  -1   41.49    2.20
  -8   3   1   42.90    2.79
   8  -3   0   55.81    2.54
  -8   3   0   53.40    2.85
   8  -3   1    9.12    2.32
  -8   3  -1   11.06    1.56
   8  -3   2   -0.85    2.52
  -8   3  -2   -0.34    1.02
   8  -3   3    5.40    2.64
   8  -3   4    0.57    2.24
  -8   2   2    8.62    1.81
   8  -2  -1   34.58    2.47
  -8   2   1   35.97    2.41
   8  -2   0  213.75    5.33
  -8   2   0  207.19    3.70
   8  -2   1    6.94    3.55
  -8   2  -1    7.40    1.43
   8  -2   2  158.94    6.42
  -8   2  -2  155.59    2.68
   8  -2   3   44.97    4.16
   8  -2   4    2.73    2.60
   8  -2   5   34.72    2.22
   8  -2   6    6.33    1.17
  -8   1   1   17.92    1.65
   8  -1   0   72.17    3.79
  -8   1   0   82.13    2.32
  -8   1  -1    1.02    1.20
   8  -1   1   -0.94    2.79
  -8   1  -2   62.40    2.01
   8  -1   2   53.86    4.13
   8  -1   3   14.10    3.19
   8  -1   4  154.08    4.37
   8  -1   5    0.81    1.77
  -8   0   1    7.15    1.25
  -8   0   0   32.86    1.53
  -8   0  -1    7.32    1.02
   8   0   1    6.79    2.26
   8   0   2  184.24    4.92
   8   0   3    1.53    2.86
   8   0   4  288.52    6.79
  -8  -1   0   11.32    1.09
  -8  -1  -1   34.71    1.43
   8   1   2   35.87    2.80
   8   1   3  243.77    6.49
  -8  -2  -1  106.34    2.17
  -9   4   0   89.72    2.78
   9  -4   1   -2.19    1.45
  -9   3   0    2.58    1.78
   9  -3   1   12.67    2.26
  -9   3  -1   17.09    1.61
  -9   3  -2   26.36    1.51
   9  -3   2   19.91    2.56
   9  -3   3   -2.02    2.18
  -9   2  -1    6.87    1.27
  -9   2  -2  112.09    2.62
   9  -2   2   97.01    5.20
   9  -2   3   -3.20    3.17
   9  -2   4    3.28    2.25
   9  -2   5   -1.45    1.44
  -9   1  -1   71.79    2.06
   9  -1   3  161.08    5.44
   9  -1   4    4.51    2.52
   9  -1   5   18.30    1.92
   0   0   0    0.00    0.00
;
_shelx_hkl_checksum   15741

# start Validation Reply Form
_vrf_ATOM007_Coesite-IV_40.2GPa
;
PROBLEM: _atom_site_aniso_label is missing
RESPONSE: Due to incompleteness of the dataset thermal parameters were refined
 in isotropic approximation.

;
_vrf_PLAT029_Coesite-IV_40.2GPa
;
PROBLEM: _diffrn_measured_fraction_theta_full value Low .      0.421 Why?  
RESPONSE: The dataset was incomplete since the data were collected in
 a diamond anvil cell metallic body of which shadows
 more than 60% of the reflections.

;
_vrf_PLAT911_Coesite-IV_40.2GPa
;
PROBLEM: Missing FCF Refl Between Thmin & STh/L=    0.600        754 Report
RESPONSE: Certain part of the reflections is missing due to geometry 
of the experiment. The metallic body of the diamond anvil cell 
absorbs more than 60% of the reflections.

;
# end Validation Reply Form
