# Supplementary material for: Metastable silica high pressure polymorphs as structural proxies of deep Earth silicate melts
Source: Nat Commun. 2018 Nov 15;9:4789. doi: 10.1038/s41467-018-07265-z (PMC6237875; doi:10.1038/s41467-018-07265-z)
Supplement: Supplementary file 9 — Supplementary Data 6 [file 41467_2018_7265_MOESM9_ESM.cif]

 
data_Coesite-V_56.73GPa
 
_publ_requested_journal          'Nature (London)'

_publ_contact_author_name        'Elena Bykova'
_publ_contact_author_address     
;P02.2 Extreme Conditions Beamline, Deutsches Elektronen-Synchrotron
Notkestra\&se 85,
Hamburg, D-22607
Germany
;
_publ_contact_author_email       elena.bykova@desy.de
_publ_contact_author_phone       49(0)4089985674

loop_
_publ_author_name
_publ_author_address
'Bykova, E.'
;P02.2 Extreme Conditions Beamline, Deutsches Elektronen-Synchrotron
Notkestra\&se 85,
Hamburg, D-22607
Germany
;
'\<Cernok, A.'
;School of Physical Sciences, Lunar Research Group,
The Open University 
Milton Keynes, MK7 6AA
England  
;
'Bykov, M.'
;Bayerisches Geoinstitut
University of Bayreuth, Universitaetsstrasse 30
Bayreuth, D-95440
Germany
;
'Tidholm, J.'
;Department of Physics, Chemistry and Biology (IFM), 
Link\"oping University, 
Link\"oping, SE-58183
Sweden
;
'Abrikosov, I.'
;Department of Physics, Chemistry and Biology (IFM), 
Link\"oping University, 
Link\"oping, SE-58183
Sweden
;
'Liermann, H.-P.'
;P02.2 Extreme Conditions Beamline, Deutsches Elektronen-Synchrotron
Notkestra\&se 85,
Hamburg, D-22607
Germany
;
'Hanfland M.'
;European Synchrotron Radiation Facility, 
BP 220, Grenoble F-38043, 
France
;
'Dubrovinsky, L.'
;Bayerisches Geoinstitut
University of Bayreuth, Universitaetsstrasse 30
Bayreuth, D-95440
Germany
;

_audit_creation_method           SHELXL-2014/7
_chemical_name_systematic        'silicon dioxide'
_chemical_name_common            'silicon dioxide'
_chemical_formula_moiety         'O2 Si'
_chemical_formula_sum            'O2 Si'
_chemical_melting_point          ?

_exptl_crystal_description       plate
_exptl_crystal_colour            'clear colourless'

_diffrn_ambient_temperature      296(2)
_diffrn_ambient_pressure         56730000
_chemical_formula_weight         60.09


loop_
 _atom_type_symbol
 _atom_type_description
 _atom_type_scat_dispersion_real
 _atom_type_scat_dispersion_imag
 _atom_type_scat_source
 'O'  'O'  -0.0010   0.0008
 'International Tables Vol C Tables 4.2.6.8 and 6.1.1.4'
 'Si'  'Si'   0.0082   0.0107
 'International Tables Vol C Tables 4.2.6.8 and 6.1.1.4'
 
_space_group_crystal_system       triclinic
_space_group_IT_number            2
_space_group_name_H-M_alt         'P -1'
_space_group_name_Hall            '-P 1'
 
_shelx_space_group_comment
;
The symmetry employed for this shelxl refinement is uniquely defined
by the following loop, which should always be used as a source of
symmetry information in preference to the above space-group names.
They are only intended as comments.
;
 
loop_
 _space_group_symop_operation_xyz
 'x, y, z'
 '-x, -y, -z'
 
_cell_length_a                    6.4034(18)
_cell_length_b                    6.768(2)
_cell_length_c                    8.399(3)
_cell_angle_alpha                 72.40(3)
_cell_angle_beta                  84.02(3)
_cell_angle_gamma                 81.64(3)
_cell_volume                      342.6(2)
_cell_formula_units_Z             16
_cell_measurement_temperature     296(2)
_cell_measurement_reflns_used   222
_cell_measurement_theta_min     1.8780
_cell_measurement_theta_max     11.9250
 

_exptl_crystal_density_meas       ?
_exptl_crystal_density_method     ?
_exptl_crystal_density_diffrn     4.660          
_exptl_crystal_F_000              480
_exptl_transmission_factor_min    ?
_exptl_transmission_factor_max    ?
_exptl_crystal_size_max           0.020
_exptl_crystal_size_mid           0.020
_exptl_crystal_size_min           0.005
_exptl_absorpt_coefficient_mu     0.193
_shelx_estimated_absorpt_T_min    0.996
_shelx_estimated_absorpt_T_max    0.999
_exptl_absorpt_correction_T_min                   0.53200
_exptl_absorpt_correction_T_max                   1.00000
_exptl_absorpt_correction_type            'multi-scan'
_exptl_absorpt_process_details
;
CrysAlisPro, Agilent Technologies,
Version 1.171.37.35 (release 13-08-2014 CrysAlis171 .NET)
(compiled Aug 13 2014,18:06:01)
Empirical absorption correction using spherical harmonics,
 implemented in SCALE3 ABSPACK scaling algorithm.
;
_diffrn_radiation_probe          x-ray
_diffrn_radiation_type           synchrotron
_diffrn_radiation_wavelength     0.28965
_diffrn_source                   synchrotron
_diffrn_source_type              'P02.2 Extreme Conditions Beamline, DESY'
_diffrn_measurement_device_type  
;
customized \w-circle diffractometer
;
_diffrn_measurement_method       '\w scans'
_diffrn_detector_area_resol_mean  ?
_diffrn_reflns_number             850
_diffrn_reflns_av_unetI/netI      0.0684
_diffrn_reflns_av_R_equivalents   0.0508
_diffrn_reflns_limit_h_min        -8
_diffrn_reflns_limit_h_max        9
_diffrn_reflns_limit_k_min        -6
_diffrn_reflns_limit_k_max        8
_diffrn_reflns_limit_l_min        -7
_diffrn_reflns_limit_l_max        10
_diffrn_reflns_theta_min          1.883
_diffrn_reflns_theta_max          11.939
_diffrn_reflns_theta_full         10.500
_diffrn_measured_fraction_theta_max   0.322
_diffrn_measured_fraction_theta_full  0.308
_diffrn_reflns_Laue_measured_fraction_max    0.322
_diffrn_reflns_Laue_measured_fraction_full   0.308
_diffrn_reflns_point_group_measured_fraction_max   0.322
_diffrn_reflns_point_group_measured_fraction_full  0.308
_reflns_number_total              672
_reflns_number_gt                 525
_reflns_threshold_expression      'I > 2\s(I)'
_reflns_Friedel_coverage          0.000
_reflns_Friedel_fraction_max      .
_reflns_Friedel_fraction_full     .
 
_reflns_special_details
;
 Reflections were merged by SHELXL according to the crystal
 class for the calculation of statistics and refinement.
 
 _reflns_Friedel_fraction is defined as the number of unique
 Friedel pairs measured divided by the number that would be
 possible theoretically, ignoring centric projections and
 systematic absences.
;
 
_computing_data_collection       
;
CrysAlisPro, Agilent Technologies,
Version 1.171.36.18t (release 05-06-2012 CrysAlis171 .NET)
(compiled Jun  5 2012,17:40:27)
;
_computing_cell_refinement       
;
CrysAlisPro, Agilent Technologies,
Version 1.171.36.18t (release 05-06-2012 CrysAlis171 .NET)
(compiled Jun  5 2012,17:40:27)
;
_computing_data_reduction        
;
CrysAlisPro, Agilent Technologies,
Version 1.171.36.18t (release 05-06-2012 CrysAlis171 .NET)
(compiled Jun  5 2012,17:40:27)
;

_computing_structure_solution    'SHELXS-2013/1 (Sheldrick, 2013)'
_computing_structure_refinement  'SHELXL-2014/7 (Sheldrick, 2014)'
_computing_molecular_graphics     ?
_computing_publication_material   ?
_refine_special_details           ?
_refine_ls_structure_factor_coef  Fsqd
_refine_ls_matrix_type            full
_refine_ls_weighting_scheme       calc
_refine_ls_weighting_details
'w=1/[\s^2^(Fo^2^)+(0.1320P)^2^] where P=(Fo^2^+2Fc^2^)/3'
_atom_sites_solution_primary      ?
_atom_sites_solution_secondary    ?
_atom_sites_solution_hydrogens    .
_refine_ls_hydrogen_treatment     .
_refine_ls_extinction_method      none
_refine_ls_extinction_coef        .
_refine_ls_number_reflns          672
_refine_ls_number_parameters      97
_refine_ls_number_restraints      0
_refine_ls_R_factor_all           0.0892
_refine_ls_R_factor_gt            0.0728
_refine_ls_wR_factor_ref          0.2020
_refine_ls_wR_factor_gt           0.1822
_refine_ls_goodness_of_fit_ref    1.044
_refine_ls_restrained_S_all       1.044
_refine_ls_shift/su_max           0.000
_refine_ls_shift/su_mean          0.000
 
loop_
 _atom_site_label
 _atom_site_type_symbol
 _atom_site_fract_x
 _atom_site_fract_y
 _atom_site_fract_z
 _atom_site_U_iso_or_equiv
 _atom_site_adp_type
 _atom_site_occupancy
 _atom_site_site_symmetry_order  
 _atom_site_calc_flag
 _atom_site_refinement_flags_posn
 _atom_site_refinement_flags_adp
 _atom_site_refinement_flags_occupancy
 _atom_site_disorder_assembly
 _atom_site_disorder_group
Si1 Si 0.3365(5) 0.6559(8) 0.4581(6) 0.0193(6) Uiso 1 1 d . . . . .
O1 O 0.3597(12) 0.865(2) 0.5358(15) 0.0205(14) Uiso 1 1 d . . . . .
Si2 Si 0.1973(5) 0.5159(8) 0.9821(6) 0.0197(6) Uiso 1 1 d . . . . .
O2 O 0.4662(12) 0.7976(19) 0.2581(14) 0.0187(13) Uiso 1 1 d . . . . .
Si3 Si 0.1089(5) 0.3381(8) 0.6855(6) 0.0197(6) Uiso 1 1 d . . . . .
O3 O 0.1487(11) 0.6777(18) 0.3141(14) 0.0176(12) Uiso 1 1 d . . . . .
Si4 Si 0.4915(5) 0.3111(8) 0.2781(6) 0.0197(6) Uiso 1 1 d . . . . .
O4 O 0.1438(12) 0.578(2) 0.6027(15) 0.0215(14) Uiso 1 1 d . . . . .
Si5 Si 0.3497(5) 0.1102(7) 0.9148(5) 0.0183(6) Uiso 1 1 d . . . . .
O5 O 0.4721(12) 0.452(2) 0.3980(16) 0.0201(14) Uiso 1 1 d . . . . .
Si6 Si 0.1962(5) 0.0677(8) 0.4659(6) 0.0198(6) Uiso 1 1 d . . . . .
O6 O 0.0963(12) 0.741(2) 0.0355(14) 0.0204(14) Uiso 1 1 d . . . . .
Si7 Si 0.0339(4) 0.8628(7) 0.8335(5) 0.0192(6) Uiso 1 1 d . . . . .
O7 O 0.3843(11) 0.5141(19) 0.1218(14) 0.0190(13) Uiso 1 1 d . . . . .
Si8 Si 0.2911(4) 0.7684(8) 0.1401(6) 0.0187(6) Uiso 1 1 d . . . . .
O8 O 0.0472(11) 0.3807(18) 0.1354(14) 0.0180(13) Uiso 1 1 d . . . . .
O9 O 0.1930(11) 0.0274(19) 0.0992(14) 0.0189(13) Uiso 1 1 d . . . . .
O10 O 0.3381(12) 0.152(2) 0.2944(15) 0.0203(13) Uiso 1 1 d . . . . .
O11 O 0.2073(12) 0.264(2) 0.5352(17) 0.0226(15) Uiso 1 1 d . . . . .
O12 O 0.1670(12) 0.074(2) 0.8030(14) 0.0194(13) Uiso 1 1 d . . . . .
O13 O 0.2460(11) 0.3524(19) 0.8637(14) 0.0177(13) Uiso 1 1 d . . . . .
O14 O 0.2825(11) 0.7095(19) 0.8151(15) 0.0188(13) Uiso 1 1 d . . . . .
O15 O 0.0016(11) 0.9501(19) 0.6301(14) 0.0184(13) Uiso 1 1 d . . . . .
O16 O 0.4621(11) 0.8572(19) 0.9721(15) 0.0177(13) Uiso 1 1 d . . . . .
 
_geom_special_details
;
 All esds (except the esd in the dihedral angle between two l.s. planes)
 are estimated using the full covariance matrix.  The cell esds are taken
 into account individually in the estimation of esds in distances, angles
 and torsion angles; correlations between esds in cell parameters are only
 used when they are defined by crystal symmetry.  An approximate (isotropic)
 treatment of cell esds is used for estimating esds involving l.s. planes.
;
 
loop_
 _geom_bond_atom_site_label_1
 _geom_bond_atom_site_label_2
 _geom_bond_distance
 _geom_bond_site_symmetry_2
 _geom_bond_publ_flag
Si1 O4 1.662(8) . ?
Si1 O5 1.704(18) . ?
Si1 O5 1.734(11) 2_666 ?
Si1 O3 1.753(14) . ?
Si1 O1 1.76(2) . ?
Si1 O2 1.844(8) . ?
Si1 Si8 2.582(7) . ?
Si1 Si4 2.655(9) 2_666 ?
Si1 Si1 2.730(5) 2_666 ?
Si1 Si6 2.820(8) 1_565 ?
O1 Si6 1.594(8) 1_565 ?
O1 Si4 1.905(8) 2_666 ?
Si2 O8 1.645(7) 1_556 ?
Si2 O13 1.68(2) . ?
Si2 O14 1.708(7) . ?
Si2 O6 1.737(17) 1_556 ?
Si2 O7 1.758(15) 1_556 ?
Si2 O8 1.871(9) 2_566 ?
Si2 Si7 2.439(4) . ?
Si2 Si2 2.547(7) 2_567 ?
Si2 Si8 2.623(10) 1_556 ?
O2 Si8 1.640(16) . ?
O2 Si5 1.788(8) 2_666 ?
Si3 O11 1.539(18) . ?
Si3 O4 1.602(13) . ?
Si3 O3 1.669(10) 2_566 ?
Si3 O12 1.765(9) . ?
Si3 O13 1.846(17) . ?
Si3 Si5 2.568(4) . ?
O3 Si8 1.639(8) . ?
O3 Si3 1.669(10) 2_566 ?
Si4 O10 1.529(16) . ?
Si4 O5 1.57(2) . ?
Si4 O14 1.581(9) 2_666 ?
Si4 O7 1.705(6) . ?
Si4 O1 1.905(8) 2_666 ?
Si4 Si1 2.655(9) 2_666 ?
Si4 Si6 2.737(5) . ?
Si5 O13 1.621(11) . ?
Si5 O12 1.661(16) . ?
Si5 O16 1.687(17) 2_667 ?
Si5 O16 1.702(11) 1_545 ?
Si5 O9 1.742(9) 1_556 ?
Si5 O2 1.788(8) 2_666 ?
Si5 Si8 2.505(6) 2_666 ?
Si5 Si5 2.535(5) 2_657 ?
Si5 Si8 2.556(4) 1_546 ?
O5 Si1 1.734(11) 2_666 ?
Si6 O1 1.594(8) 1_545 ?
Si6 O15 1.608(15) 2_566 ?
Si6 O10 1.615(9) . ?
Si6 O11 1.62(2) . ?
Si6 O15 1.832(7) 1_545 ?
Si6 Si6 2.745(8) 2_556 ?
Si6 Si1 2.820(8) 1_545 ?
O6 Si8 1.660(16) . ?
O6 Si7 1.708(11) 1_554 ?
O6 Si2 1.737(17) 1_554 ?
Si7 O15 1.655(12) . ?
Si7 O9 1.659(10) 2_566 ?
Si7 O6 1.708(11) 1_556 ?
Si7 O12 1.712(16) 1_565 ?
Si7 O8 1.736(16) 2_566 ?
Si7 O14 1.788(9) . ?
O7 Si2 1.758(15) 1_554 ?
O7 Si8 1.784(15) . ?
Si8 O16 1.705(8) 1_554 ?
Si8 O9 1.716(13) 1_565 ?
Si8 Si5 2.505(6) 2_666 ?
Si8 Si5 2.556(4) 1_564 ?
Si8 Si2 2.623(10) 1_554 ?
O8 Si2 1.645(7) 1_554 ?
O8 Si7 1.736(16) 2_566 ?
O8 Si2 1.871(9) 2_566 ?
O9 Si7 1.659(10) 2_566 ?
O9 Si8 1.716(13) 1_545 ?
O9 Si5 1.742(9) 1_554 ?
O12 Si7 1.712(16) 1_545 ?
O14 Si4 1.581(8) 2_666 ?
O15 Si6 1.608(15) 2_566 ?
O15 Si6 1.832(7) 1_565 ?
O16 Si5 1.687(17) 2_667 ?
O16 Si5 1.702(11) 1_565 ?
O16 Si8 1.705(8) 1_556 ?
 
loop_
 _geom_angle_atom_site_label_1
 _geom_angle_atom_site_label_2
 _geom_angle_atom_site_label_3
 _geom_angle
 _geom_angle_site_symmetry_1
 _geom_angle_site_symmetry_3
 _geom_angle_publ_flag
O4 Si1 O5 111.3(7) . . ?
O4 Si1 O5 91.7(5) . 2_666 ?
O5 Si1 O5 74.9(11) . 2_666 ?
O4 Si1 O3 85.0(6) . . ?
O5 Si1 O3 88.9(8) . . ?
O5 Si1 O3 161.0(9) 2_666 . ?
O4 Si1 O1 90.9(8) . . ?
O5 Si1 O1 144.8(6) . . ?
O5 Si1 O1 77.6(8) 2_666 . ?
O3 Si1 O1 121.0(6) . . ?
O4 Si1 O2 159.1(4) . . ?
O5 Si1 O2 79.8(6) . . ?
O5 Si1 O2 108.6(4) 2_666 . ?
O3 Si1 O2 77.4(5) . . ?
O1 Si1 O2 88.6(7) . . ?
O4 Si1 Si8 123.8(6) . . ?
O5 Si1 Si8 77.2(4) . . ?
O5 Si1 Si8 141.1(4) 2_666 . ?
O3 Si1 Si8 38.8(3) . . ?
O1 Si1 Si8 113.4(3) . . ?
O2 Si1 Si8 39.2(5) . . ?
O4 Si1 Si4 81.2(7) . 2_666 ?
O5 Si1 Si4 109.1(5) . 2_666 ?
O5 Si1 Si4 34.3(7) 2_666 2_666 ?
O3 Si1 Si4 160.4(5) . 2_666 ?
O1 Si1 Si4 45.8(3) . 2_666 ?
O2 Si1 Si4 112.7(6) . 2_666 ?
Si8 Si1 Si4 151.0(2) . 2_666 ?
O4 Si1 Si1 104.2(3) . 2_666 ?
O5 Si1 Si1 37.8(5) . 2_666 ?
O5 Si1 Si1 37.0(6) 2_666 2_666 ?
O3 Si1 Si1 126.0(7) . 2_666 ?
O1 Si1 Si1 112.0(5) . 2_666 ?
O2 Si1 Si1 95.2(3) . 2_666 ?
Si8 Si1 Si1 110.9(3) . 2_666 ?
Si4 Si1 Si1 71.3(3) 2_666 2_666 ?
O4 Si1 Si6 87.7(6) . 1_565 ?
O5 Si1 Si6 160.7(3) . 1_565 ?
O5 Si1 Si6 108.6(8) 2_666 1_565 ?
O3 Si1 Si6 90.0(5) . 1_565 ?
O1 Si1 Si6 31.0(3) . 1_565 ?
O2 Si1 Si6 81.2(5) . 1_565 ?
Si8 Si1 Si6 89.97(18) . 1_565 ?
Si4 Si1 Si6 75.6(2) 2_666 1_565 ?
Si1 Si1 Si6 142.3(4) 2_666 1_565 ?
Si6 O1 Si1 114.3(9) 1_565 . ?
Si6 O1 Si4 147.1(12) 1_565 2_666 ?
Si1 O1 Si4 92.8(5) . 2_666 ?
O8 Si2 O13 99.8(8) 1_556 . ?
O8 Si2 O14 162.1(4) 1_556 . ?
O13 Si2 O14 88.8(7) . . ?
O8 Si2 O6 89.7(6) 1_556 1_556 ?
O13 Si2 O6 157.5(5) . 1_556 ?
O14 Si2 O6 77.0(6) . 1_556 ?
O8 Si2 O7 91.5(6) 1_556 1_556 ?
O13 Si2 O7 119.4(5) . 1_556 ?
O14 Si2 O7 98.0(6) . 1_556 ?
O6 Si2 O7 80.3(7) 1_556 1_556 ?
O8 Si2 O8 87.4(4) 1_556 2_566 ?
O13 Si2 O8 85.4(7) . 2_566 ?
O14 Si2 O8 77.5(4) . 2_566 ?
O6 Si2 O8 74.7(7) 1_556 2_566 ?
O7 Si2 O8 154.9(8) 1_556 2_566 ?
O8 Si2 Si7 115.0(3) 1_556 . ?
O13 Si2 Si7 113.5(3) . . ?
O14 Si2 Si7 47.1(3) . . ?
O6 Si2 Si7 44.4(4) 1_556 . ?
O7 Si2 Si7 114.5(5) 1_556 . ?
O8 Si2 Si7 45.2(5) 2_566 . ?
O8 Si2 Si2 47.2(3) 1_556 2_567 ?
O13 Si2 Si2 92.9(6) . 2_567 ?
O14 Si2 Si2 117.1(3) . 2_567 ?
O6 Si2 Si2 78.6(4) 1_556 2_567 ?
O7 Si2 Si2 133.0(5) 1_556 2_567 ?
O8 Si2 Si2 40.2(2) 2_566 2_567 ?
Si7 Si2 Si2 75.80(14) . 2_567 ?
O8 Si2 Si8 96.7(7) 1_556 1_556 ?
O13 Si2 Si8 156.1(4) . 1_556 ?
O14 Si2 Si8 80.5(7) . 1_556 ?
O6 Si2 Si8 38.4(4) 1_556 1_556 ?
O7 Si2 Si8 42.6(5) 1_556 1_556 ?
O8 Si2 Si8 112.6(6) 2_566 1_556 ?
Si7 Si2 Si8 74.2(2) . 1_556 ?
Si2 Si2 Si8 111.0(4) 2_567 1_556 ?
Si8 O2 Si5 93.8(7) . 2_666 ?
Si8 O2 Si1 95.5(6) . . ?
Si5 O2 Si1 165.2(4) 2_666 . ?
O11 Si3 O4 95.9(7) . . ?
O11 Si3 O3 104.0(9) . 2_566 ?
O4 Si3 O3 107.3(5) . 2_566 ?
O11 Si3 O12 84.9(6) . . ?
O4 Si3 O12 157.8(7) . . ?
O3 Si3 O12 93.9(5) 2_566 . ?
O11 Si3 O13 127.3(5) . . ?
O4 Si3 O13 85.9(7) . . ?
O3 Si3 O13 125.7(6) 2_566 . ?
O12 Si3 O13 76.2(7) . . ?
O11 Si3 Si5 100.5(3) . . ?
O4 Si3 Si5 118.8(6) . . ?
O3 Si3 Si5 124.4(2) 2_566 . ?
O12 Si3 Si5 39.9(6) . . ?
O13 Si3 Si5 38.9(4) . . ?
Si8 O3 Si3 121.7(7) . 2_566 ?
Si8 O3 Si1 99.1(5) . . ?
Si3 O3 Si1 138.6(7) 2_566 . ?
O10 Si4 O5 122.2(7) . . ?
O10 Si4 O14 120.7(10) . 2_666 ?
O5 Si4 O14 113.9(9) . 2_666 ?
O10 Si4 O7 100.3(6) . . ?
O5 Si4 O7 91.4(7) . . ?
O14 Si4 O7 95.6(4) 2_666 . ?
O10 Si4 O1 92.3(5) . 2_666 ?
O5 Si4 O1 77.6(6) . 2_666 ?
O14 Si4 O1 81.9(4) 2_666 2_666 ?
O7 Si4 O1 166.5(9) . 2_666 ?
O10 Si4 Si1 122.0(5) . 2_666 ?
O5 Si4 Si1 38.7(3) . 2_666 ?
O14 Si4 Si1 90.7(6) 2_666 2_666 ?
O7 Si4 Si1 125.6(7) . 2_666 ?
O1 Si4 Si1 41.5(6) 2_666 2_666 ?
O10 Si4 Si6 30.4(6) . . ?
O5 Si4 Si6 93.2(4) . . ?
O14 Si4 Si6 140.4(6) 2_666 . ?
O7 Si4 Si6 112.6(3) . . ?
O1 Si4 Si6 76.3(3) 2_666 . ?
Si1 Si4 Si6 94.2(2) 2_666 . ?
Si3 O4 Si1 123.2(9) . . ?
O13 Si5 O12 85.5(7) . . ?
O13 Si5 O16 95.4(8) . 2_667 ?
O12 Si5 O16 179.0(7) . 2_667 ?
O13 Si5 O16 178.6(9) . 1_545 ?
O12 Si5 O16 95.9(8) . 1_545 ?
O16 Si5 O16 83.2(9) 2_667 1_545 ?
O13 Si5 O9 96.6(6) . 1_556 ?
O12 Si5 O9 91.2(6) . 1_556 ?
O16 Si5 O9 89.1(6) 2_667 1_556 ?
O16 Si5 O9 83.1(5) 1_545 1_556 ?
O13 Si5 O2 83.5(5) . 2_666 ?
O12 Si5 O2 96.3(6) . 2_666 ?
O16 Si5 O2 83.5(6) 2_667 2_666 ?
O16 Si5 O2 96.7(5) 1_545 2_666 ?
O9 Si5 O2 172.6(8) 1_556 2_666 ?
O13 Si5 Si8 88.9(4) . 2_666 ?
O12 Si5 Si8 137.1(4) . 2_666 ?
O16 Si5 Si8 42.7(3) 2_667 2_666 ?
O16 Si5 Si8 90.3(4) 1_545 2_666 ?
O9 Si5 Si8 131.8(6) 1_556 2_666 ?
O2 Si5 Si8 40.8(5) 2_666 2_666 ?
O13 Si5 Si5 137.2(8) . 2_657 ?
O12 Si5 Si5 137.2(6) . 2_657 ?
O16 Si5 Si5 41.8(4) 2_667 2_657 ?
O16 Si5 Si5 41.4(6) 1_545 2_657 ?
O9 Si5 Si5 84.8(3) 1_556 2_657 ?
O2 Si5 Si5 90.2(3) 2_666 2_657 ?
Si8 Si5 Si5 60.93(16) 2_666 2_657 ?
O13 Si5 Si8 138.3(4) . 1_546 ?
O12 Si5 Si8 90.6(3) . 1_546 ?
O16 Si5 Si8 88.9(3) 2_667 1_546 ?
O16 Si5 Si8 41.5(3) 1_545 1_546 ?
O9 Si5 Si8 42.0(4) 1_556 1_546 ?
O2 Si5 Si8 138.1(4) 2_666 1_546 ?
Si8 Si5 Si8 119.89(13) 2_666 1_546 ?
Si5 Si5 Si8 58.96(14) 2_657 1_546 ?
O13 Si5 Si3 45.7(6) . . ?
O12 Si5 Si3 43.0(4) . . ?
O16 Si5 Si3 137.7(4) 2_667 . ?
O16 Si5 Si3 135.7(7) 1_545 . ?
O9 Si5 Si3 108.2(3) 1_556 . ?
O2 Si5 Si3 77.1(3) 2_666 . ?
Si8 Si5 Si3 109.43(14) 2_666 . ?
Si5 Si5 Si3 166.8(3) 2_657 . ?
Si8 Si5 Si3 129.8(2) 1_546 . ?
Si4 O5 Si1 147.7(7) . . ?
Si4 O5 Si1 107.0(7) . 2_666 ?
Si1 O5 Si1 105.1(11) . 2_666 ?
O1 Si6 O15 119.3(10) 1_545 2_566 ?
O1 Si6 O10 93.8(5) 1_545 . ?
O15 Si6 O10 93.3(7) 2_566 . ?
O1 Si6 O11 116.6(9) 1_545 . ?
O15 Si6 O11 122.4(6) 2_566 . ?
O10 Si6 O11 96.0(7) . . ?
O1 Si6 O15 88.4(4) 1_545 1_545 ?
O15 Si6 O15 74.3(6) 2_566 1_545 ?
O10 Si6 O15 166.8(10) . 1_545 ?
O11 Si6 O15 94.7(7) . 1_545 ?
O1 Si6 Si4 95.8(3) 1_545 . ?
O15 Si6 Si4 116.3(3) 2_566 . ?
O10 Si6 Si4 28.6(7) . . ?
O11 Si6 Si4 69.5(3) . . ?
O15 Si6 Si4 164.0(7) 1_545 . ?
O1 Si6 Si6 105.5(5) 1_545 2_556 ?
O15 Si6 Si6 40.0(3) 2_566 2_556 ?
O10 Si6 Si6 133.1(7) . 2_556 ?
O11 Si6 Si6 111.7(4) . 2_556 ?
O15 Si6 Si6 34.3(4) 1_545 2_556 ?
Si4 Si6 Si6 154.3(2) . 2_556 ?
O1 Si6 Si1 34.7(8) 1_545 1_545 ?
O15 Si6 Si1 85.4(6) 2_566 1_545 ?
O10 Si6 Si1 88.8(6) . 1_545 ?
O11 Si6 Si1 151.2(4) . 1_545 ?
O15 Si6 Si1 85.5(5) 1_545 1_545 ?
Si4 Si6 Si1 106.59(19) . 1_545 ?
Si6 Si6 Si1 84.3(3) 2_556 1_545 ?
Si8 O6 Si7 130.3(6) . 1_554 ?
Si8 O6 Si2 101.1(4) . 1_554 ?
Si7 O6 Si2 90.2(9) 1_554 1_554 ?
O15 Si7 O9 98.6(5) . 2_566 ?
O15 Si7 O6 170.6(7) . 1_556 ?
O9 Si7 O6 90.1(5) 2_566 1_556 ?
O15 Si7 O12 85.8(7) . 1_565 ?
O9 Si7 O12 95.1(7) 2_566 1_565 ?
O6 Si7 O12 96.9(8) 1_556 1_565 ?
O15 Si7 O8 96.5(8) . 2_566 ?
O9 Si7 O8 96.4(6) 2_566 2_566 ?
O6 Si7 O8 79.0(7) 1_556 2_566 ?
O12 Si7 O8 167.7(4) 1_565 2_566 ?
O15 Si7 O14 95.5(6) . . ?
O9 Si7 O14 165.7(5) 2_566 . ?
O6 Si7 O14 75.7(5) 1_556 . ?
O12 Si7 O14 88.7(6) 1_565 . ?
O8 Si7 O14 79.1(6) 2_566 . ?
O15 Si7 Si2 125.7(6) . . ?
O9 Si7 Si2 122.9(3) 2_566 . ?
O6 Si7 Si2 45.4(6) 1_556 . ?
O12 Si7 Si2 119.5(3) 1_565 . ?
O8 Si7 Si2 49.8(3) 2_566 . ?
O14 Si7 Si2 44.4(2) . . ?
Si4 O7 Si2 129.2(9) . 1_554 ?
Si4 O7 Si8 124.7(10) . . ?
Si2 O7 Si8 95.5(3) 1_554 . ?
O3 Si8 O2 86.6(6) . . ?
O3 Si8 O6 88.4(6) . . ?
O2 Si8 O6 174.4(6) . . ?
O3 Si8 O16 173.8(6) . 1_554 ?
O2 Si8 O16 87.5(6) . 1_554 ?
O6 Si8 O16 97.5(7) . 1_554 ?
O3 Si8 O9 98.3(6) . 1_565 ?
O2 Si8 O9 90.6(7) . 1_565 ?
O6 Si8 O9 87.6(7) . 1_565 ?
O16 Si8 O9 83.8(5) 1_554 1_565 ?
O3 Si8 O7 93.2(6) . . ?
O2 Si8 O7 101.2(6) . . ?
O6 Si8 O7 81.6(7) . . ?
O16 Si8 O7 85.9(6) 1_554 . ?
O9 Si8 O7 164.0(7) 1_565 . ?
O3 Si8 Si5 132.0(6) . 2_666 ?
O2 Si8 Si5 45.4(3) . 2_666 ?
O6 Si8 Si5 139.6(4) . 2_666 ?
O16 Si8 Si5 42.1(5) 1_554 2_666 ?
O9 Si8 Si5 86.2(4) 1_565 2_666 ?
O7 Si8 Si5 94.3(3) . 2_666 ?
O3 Si8 Si5 141.1(5) . 1_564 ?
O2 Si8 Si5 92.9(3) . 1_564 ?
O6 Si8 Si5 89.4(3) . 1_564 ?
O16 Si8 Si5 41.4(4) 1_554 1_564 ?
O9 Si8 Si5 42.7(3) 1_565 1_564 ?
O7 Si8 Si5 124.8(3) . 1_564 ?
Si5 Si8 Si5 60.11(13) 2_666 1_564 ?
O3 Si8 Si1 42.1(5) . . ?
O2 Si8 Si1 45.3(3) . . ?
O6 Si8 Si1 130.1(3) . . ?
O16 Si8 Si1 131.8(5) 1_554 . ?
O9 Si8 Si1 102.8(6) 1_565 . ?
O7 Si8 Si1 93.2(4) . . ?
Si5 Si8 Si1 90.1(2) 2_666 . ?
Si5 Si8 Si1 130.7(4) 1_564 . ?
O3 Si8 Si2 97.2(7) . 1_554 ?
O2 Si8 Si2 142.8(5) . 1_554 ?
O6 Si8 Si2 40.5(5) . 1_554 ?
O16 Si8 Si2 86.3(7) 1_554 1_554 ?
O9 Si8 Si2 124.9(6) 1_565 1_554 ?
O7 Si8 Si2 41.8(4) . 1_554 ?
Si5 Si8 Si2 119.1(3) 2_666 1_554 ?
Si5 Si8 Si2 106.0(2) 1_564 1_554 ?
Si1 Si8 Si2 123.2(2) . 1_554 ?
Si2 O8 Si7 130.0(11) 1_554 2_566 ?
Si2 O8 Si2 92.6(4) 1_554 2_566 ?
Si7 O8 Si2 85.0(7) 2_566 2_566 ?
Si7 O9 Si8 129.7(5) 2_566 1_545 ?
Si7 O9 Si5 130.7(4) 2_566 1_554 ?
Si8 O9 Si5 95.3(7) 1_545 1_554 ?
Si4 O10 Si6 121.0(13) . . ?
Si3 O11 Si6 136.6(6) . . ?
Si5 O12 Si7 129.7(4) . 1_545 ?
Si5 O12 Si3 97.1(9) . . ?
Si7 O12 Si3 131.2(7) 1_545 . ?
Si5 O13 Si2 128.9(7) . . ?
Si5 O13 Si3 95.4(9) . . ?
Si2 O13 Si3 131.0(4) . . ?
Si4 O14 Si2 122.8(5) 2_666 . ?
Si4 O14 Si7 148.8(5) 2_666 . ?
Si2 O14 Si7 88.4(4) . . ?
Si6 O15 Si7 127.6(5) 2_566 . ?
Si6 O15 Si6 105.7(6) 2_566 1_565 ?
Si7 O15 Si6 126.5(8) . 1_565 ?
Si5 O16 Si5 96.8(9) 2_667 1_565 ?
Si5 O16 Si8 95.2(7) 2_667 1_556 ?
Si5 O16 Si8 97.2(6) 1_565 1_556 ?
 
_refine_diff_density_max    0.644
_refine_diff_density_min   -0.631
_refine_diff_density_rms    0.190

_shelx_res_file
;

    C:\XCALIB~2\HASYLA~3\Coesite\P3_s0\struct\tmp\sol\dom1.res created by SHELXL-2014/7

TITL dom1 in P-1
CELL 0.28965 6.4034 6.7676 8.3995 72.402 84.023 81.636
ZERR 16.0000 0.0018 0.0022 0.0029 0.030 0.026 0.026
LATT 1
SFAC O SI
DISP       Si    0.00816    0.01070        28.03
DISP       O    -0.00101    0.00082         6.64
UNIT 32 16
MERG 2
FMAP 2
GRID
PLAN 20
TEMP 23
SIZE 0.02 0.02 0.005
EQIV $1 1-X,1-Y,1-Z
EQIV $2 -X,1-Y,2-Z
EQIV $3 -X,1-Y,1-Z
EQIV $4 X,Y-1,Z
OMIT   0  -2  10
OMIT -2 -3 4
OMIT -4 4 0
OMIT  -5   7   1
OMIT -4 -6 4
L.S. 10
ACTA 21
WGHT    0.132000
FVAR       2.15790
SI1   2    0.336537    0.655862    0.458126    11.00000    0.01935
O1    1    0.359700    0.865398    0.535786    11.00000    0.02051
SI2   2    0.197341    0.515900    0.982101    11.00000    0.01971
O2    1    0.466173    0.797588    0.258085    11.00000    0.01870
SI3   2    0.108934    0.338095    0.685473    11.00000    0.01974
O3    1    0.148743    0.677744    0.314142    11.00000    0.01758
SI4   2    0.491489    0.311114    0.278127    11.00000    0.01973
O4    1    0.143808    0.578395    0.602673    11.00000    0.02151
SI5   2    0.349731    0.110240    0.914780    11.00000    0.01835
O5    1    0.472108    0.451531    0.398008    11.00000    0.02009
SI6   2    0.196188    0.067733    0.465940    11.00000    0.01977
O6    1    0.096285    0.741434    0.035487    11.00000    0.02041
SI7   2    0.033933    0.862800    0.833499    11.00000    0.01922
O7    1    0.384342    0.514148    0.121776    11.00000    0.01905
SI8   2    0.291117    0.768439    0.140113    11.00000    0.01874
O8    1    0.047179    0.380723    0.135350    11.00000    0.01796
O9    1    0.193029    0.027379    0.099172    11.00000    0.01886
O10   1    0.338130    0.151800    0.294368    11.00000    0.02026
O11   1    0.207344    0.263927    0.535204    11.00000    0.02263
O12   1    0.167045    0.074385    0.802960    11.00000    0.01944
O13   1    0.245999    0.352433    0.863701    11.00000    0.01775
O14   1    0.282458    0.709477    0.815081    11.00000    0.01879
O15   1    0.001588    0.950104    0.630101    11.00000    0.01837
O16   1    0.462052    0.857162    0.972076    11.00000    0.01774
HKLF 4

REM  dom1 in P-1
REM R1 =  0.0728 for     525 Fo > 4sig(Fo)  and  0.0892 for all     672 data
REM     97 parameters refined using      0 restraints

END

WGHT      0.1320      0.0000

REM Highest difference peak  0.644,  deepest hole -0.631,  1-sigma level  0.190
Q1    1   0.1032  0.7101  0.3079  11.00000  0.05    0.64
Q2    1   0.2277  0.5381  1.0208  11.00000  0.05    0.63
Q3    1   0.2684  0.6832  0.7352  11.00000  0.05    0.62
Q4    1   0.0875  0.2159  0.7572  11.00000  0.05    0.61
Q5    1   0.2579  0.7238  0.0817  11.00000  0.05    0.61
Q6    1   0.4461  0.3190  0.4399  11.00000  0.05    0.60
Q7    1   0.2922  0.3533  0.6383  11.00000  0.05    0.58
Q8    1   0.5000  0.5000  0.5000  10.50000  0.05    0.57
Q9    1   0.0685  0.1378  0.7218  11.00000  0.05    0.56
Q10   1   0.4074  0.8792  0.5849  11.00000  0.05    0.56
Q11   1   0.1850  0.4321  0.6266  11.00000  0.05    0.56
Q12   1   0.4788  0.4737  0.4805  11.00000  0.05    0.56
Q13   1   0.3006  0.6401  0.3979  11.00000  0.05    0.53
Q14   1   0.3802  0.4783  0.0760  11.00000  0.05    0.52
Q15   1   0.0563  0.4751  0.2059  11.00000  0.05    0.52
Q16   1   0.1957  0.8342  0.1245  11.00000  0.05    0.51
Q17   1   0.1085  0.5562  0.5691  11.00000  0.05    0.51
Q18   1   0.6215  0.6955  0.9692  11.00000  0.05    0.49
Q19   1   0.2843  0.5074  0.6834  11.00000  0.05    0.49
Q20   1   0.5276  0.9576  0.3421  11.00000  0.05    0.49
;
_shelx_res_checksum   21556

_shelx_hkl_file
;
   0  -1   6 352.155 70.1415   1
   0  -1   5 641.277 87.9090   1
   0  -1   4 889.750 93.0191   1
   0  -1   3 14066.6 327.696   1
   0  -1   2 580.546 60.4473   1
   0   1  -2 482.841 57.1075   1
   0  -1   1 234.901 28.6014   1
   0   1  -1 245.680 30.4910   1
   0  -2  10 999999. 4466.32   1
   0  -2   9 1825.86 186.261   1
   0  -2   8 17.8991 26.6507   1
   0  -2   7 2965.60 222.976   1
   0  -2   6 4858.41 268.416   1
   0  -2   5 2580.26 183.855   1
   0  -2   4 3443.15 187.184   1
   0   2  -4 3302.78 210.037   1
   0   2  -3 2362.71 160.566   1
   0  -2   3 2456.16 145.937   1
   0   2  -2 897.177 82.1065   1
   0  -2   2 837.172 76.9636   1
   0   2  -1 1658.21 125.857   1
   0  -3   9 3796.77 276.369   1
   0  -3   8 47.9332 34.7785   1
   0  -3   7 261.532 64.3460   1
   0   3  -6 435.681 106.794   1
   0  -3   6 523.148 87.2413   1
   0   3  -5 3816.13 265.522   1
   0  -3   5 4190.10 237.158   1
   0   3  -4 1750.24 164.150   1
   0  -3   4 1761.63 144.153   1
   0  -3   3 5763.62 282.521   1
   0   3  -3 5508.65 247.383   1
   0   3  -2 7499.80 261.464   1
   0  -3   2 8537.34 356.215   1
   0  -4   8 1013.54 140.920   1
   0  -4   7 396.973 86.5413   1
   0   4  -7 361.062 110.015   1
   0   4  -6 293.413 88.6569   1
   0  -4   6 279.120 69.6156   1
   0   4  -5 1747.43 191.029   1
   0  -4   5 1772.67 165.731   1
   0  -4   4 127.880 59.7317   1
   0   4  -4 30.9715 27.3245   1
   0   4  -3-11.6298 20.0296   1
   0  -4   3 44.0547 38.0236   1
   0   4  -2 1839.31 166.771   1
   0   5  -7-74.9713 57.2100   1
   0  -5   7-39.9749 39.4599   1
   0   5  -6 454.394 115.513   1
   0  -5   6 437.781 119.539   1
   0  -5   5 1158.51 195.914   1
   0   5  -5 1347.39 172.613   1
   0   5  -4 446.596 90.2174   1
   0   5  -3 336.991 73.4787   1
   0   5  -2 8505.91 434.641   1
   0  -6   6 404.176 125.938   1
   0   6  -6 371.197 111.635   1
   0   6  -5 239.764 74.8755   1
   0   6  -4 2268.92 217.036   1
   0   6  -3 4237.48 268.654   1
   0   6  -2 582.989 128.582   1
   0   7  -5 938.350 153.200   1
   0   7  -4 126.511 58.8635   1
   0   7  -3 967.084 142.156   1
   0   7  -2-71.1000 57.8897   1
   0   8  -3 49.6068 44.3191   1
   0   8  -2 1353.53 225.975   1
  -1   8  -1 223.405 96.5976   1
  -1   8  -2 545.616 144.449   1
  -1   8  -3-38.3712 39.7800   1
  -1   7  -1 265.150 96.7048   1
  -1   7  -2 548.289 135.072   1
  -1   7  -3-20.4798 31.1089   1
  -1   7  -4 5793.84 383.604   1
  -1   7  -5 389.540 104.854   1
  -1   6  -1 1857.58 224.831   1
  -1   6  -2 1066.97 169.717   1
  -1   6  -3 37.6172 33.7724   1
  -1   6  -4 37.8938 37.4735   1
  -1   6  -5 240.619 80.8164   1
   1  -6   5 313.172 111.733   1
  -1   6  -6 279.251 98.5409   1
   1  -6   6 229.803 107.022   1
  -1   5  -1 6565.53 388.654   1
  -1   5  -2 1653.74 172.012   1
  -1   5  -3 4420.68 279.348   1
   1  -5   4 2690.51 285.850   1
  -1   5  -4 2628.56 226.236   1
  -1   5  -5 150.502 71.3859   1
   1  -5   5 188.195 83.9056   1
   1  -5   6 2698.91 258.158   1
  -1   5  -6 2493.22 280.727   1
   1  -5   7 372.896 87.2436   1
  -1   5  -7 444.185 126.020   1
  -1   4  -1 7041.18 381.317   1
  -1   4  -2 428.312 74.2735   1
   1  -4   3 2548.10 255.611   1
  -1   4  -3 2536.16 198.467   1
  -1   4  -4 116.058 50.5574   1
   1  -4   4 201.389 67.4646   1
   1  -4   5 810.493 116.613   1
  -1   4  -5 854.959 145.998   1
   1  -4   6 113.799 49.1964   1
  -1   4  -6 81.4548 54.4196   1
  -1   4  -7 27.0806 47.2328   1
   1  -4   7 89.5527 47.0556   1
   1  -4   8 216.530 70.4442   1
  -1   3  -1 14696.4 467.605   1
   1  -3   2 370.361 83.1020   1
  -1   3  -2 394.368 67.1929   1
   1  -3   3 394.280 65.5675   1
  -1   3  -3 487.044 79.1958   1
   1  -3   4 2181.86 174.189   1
  -1   3  -4 2079.44 195.079   1
   1  -3   5 13002.9 432.730   1
  -1   3  -5 12625.1 516.421   1
  -1   3  -6 199.497 79.2979   1
   1  -3   6 210.090 58.9141   1
   1  -3   7 946.932 127.409   1
   1  -3   8 185.899 63.8886   1
   1  -3   9 89.0706 53.6891   1
  -1   2  -1 2557.02 131.402   1
   1  -2   1 2805.11 182.656   1
  -1   2  -2 67.8131 25.5791   1
   1  -2   2 78.3905 26.6227   1
  -1   2  -3 2326.32 180.234   1
   1  -2   3 2360.56 151.049   1
   1  -2   4 15755.1 438.478   1
  -1   2  -4 16042.0 503.175   1
   1  -2   5 1116.73 126.511   1
   1  -2   6 503.149 94.6544   1
   1  -2   7 80.3668 43.4553   1
   1  -2   8 1622.03 179.843   1
   1  -2   9 84.9005 47.4880   1
   1  -2  10-9.11645 27.5369   1
  -1   1   0 60.4258 20.0409   1
  -1   1  -1 10729.2 229.941   1
   1  -1   1 10618.2 229.911   1
   1  -1   2 7408.29 232.404   1
  -1   1  -2 6972.92 241.429   1
   1  -1   3 29.8949 18.8602   1
   1  -1   4 16384.7 426.423   1
   1  -1   5 3092.18 205.396   1
   1  -1   6 150.748 50.6966   1
  -1  -1   5 1158.88 108.030   1
  -1  -1   4 10865.7 290.421   1
  -1  -1   3 620.420 63.4114   1
   1   1  -2 1425.22 84.1172   1
  -1  -1   2 1477.03 72.5816   1
  -1  -2  10 2364.06 209.548   1
  -1  -2   9 1702.48 173.336   1
  -1  -2   8 62.5177 36.8462   1
  -1  -2   7 753.927 107.346   1
  -1  -2   6 336.444 65.9385   1
  -1  -2   5 158.775 47.2112   1
  -1  -2   4 375.030 56.7065   1
   1   2  -4 356.340 65.4490   1
  -1  -2   3 489.159 59.5787   1
   1   2  -3 653.214 76.7651   1
  -1  -2   2 7587.77 279.901   1
   1   2  -2 7488.94 208.875   1
  -1  -3   9 943.865 127.990   1
  -1  -3   8 103.929 42.1550   1
  -1  -3   7 183.473 52.7006   1
   1   3  -6 84.8026 51.3689   1
  -1  -3   6 117.833 42.3376   1
   1   3  -5 3354.10 234.747   1
  -1  -3   5 4029.76 219.843   1
  -1  -3   4 2.92571 13.8437   1
   1   3  -4 522.739 86.8515   1
   1   3  -3 33752.6 573.784   1
  -1  -3   3 34398.3 757.243   1
   1   3  -2 1453.80 129.705   1
  -1  -4   8 1254.26 151.640   1
   1   4  -7 2751.71 277.603   1
  -1  -4   7 2878.95 215.336   1
  -1  -4   6 398.904 75.2760   1
   1   4  -6 638.071 120.932   1
   1   4  -5 345.776 81.7918   1
  -1  -4   5 380.586 93.7372   1
  -1  -4   4 1959.84 206.763   1
   1   4  -4 1906.06 160.179   1
   1   4  -3 22829.9 510.859   1
   1   4  -2 9721.66 405.766   1
  -1  -5   7 634.284 137.940   1
   1   5  -7 549.466 125.301   1
  -1  -5   6 233.166 90.2008   1
   1   5  -6 436.068 106.435   1
  -1  -5   5 411.141 109.401   1
   1   5  -5 411.829 89.9766   1
   1   5  -4 68.1222 37.8334   1
   1   5  -3 1265.22 125.579   1
   1   5  -2 783.467 131.243   1
   1   6  -6 223.458 85.9393   1
   1   6  -5 140.947 57.0563   1
   1   6  -4 1129.82 144.780   1
   1   6  -3 62.1628 39.5715   1
   1   6  -2 4143.45 319.513   1
   1   7  -5 31.7334 36.2653   1
   1   7  -4 422.329 95.4503   1
   1   7  -3 1759.72 209.076   1
   1   7  -2 289.258 96.2991   1
   1   8  -3 319.521 99.1017   1
   1   8  -2 1201.37 203.086   1
  -2   8  -1 58.7451 61.6857   1
  -2   8  -2 116.130 63.4422   1
  -2   7  -1 0.81725 35.5723   1
  -2   7  -2 240.304 81.2120   1
  -2   7  -3 1088.51 166.152   1
  -2   7  -4-14.0271 34.5516   1
  -2   6  -1 264.998 94.8708   1
  -2   6  -2 40.9690 32.4589   1
  -2   6  -3 32.7987 36.2265   1
  -2   6  -4 58.1741 44.9963   1
  -2   6  -5 643.653 141.174   1
   2  -6   5 558.445 152.573   1
   2  -6   6 139.232 87.7718   1
  -2   6  -6 165.760 84.8424   1
  -2   5  -1 262.630 85.4327   1
  -2   5  -2 611.837 103.395   1
  -2   5  -3 864.053 132.524   1
  -2   5  -4 67.5118 44.0235   1
   2  -5   4 60.9292 57.5267   1
   2  -5   5-77.8666 59.6186   1
  -2   5  -5 1648.91 220.455   1
   2  -5   6 63.8075 46.4976   1
  -2   5  -6 98.6803 68.5147   1
  -2   5  -7 1905.58 261.575   1
   2  -5   7 1753.44 201.128   1
  -2   4  -1 8210.92 398.398   1
   2  -4   2 778.773 134.607   1
  -2   4  -2 804.641 111.109   1
   2  -4   3 138.757 65.1098   1
  -2   4  -3 101.925 45.1879   1
   2  -4   4 3317.73 248.210   1
  -2   4  -4 3808.40 307.000   1
   2  -4   5 215.723 64.7396   1
  -2   4  -5 243.444 87.8658   1
  -2   4  -6 678.415 144.330   1
   2  -4   6 789.530 126.628   1
  -2   4  -7 2646.79 313.551   1
   2  -4   7 2939.26 251.142   1
   2  -4   8 265.428 80.4366   1
  -2   3   0 890.925 117.679   1
  -2   3  -1 202.577 45.5441   1
  -2   3  -2 681.472 95.1934   1
   2  -3   2 730.009 115.612   1
  -2   3  -3 4438.38 276.889   1
   2  -3   3 5038.09 254.590   1
   2  -3   4 3005.25 213.780   1
  -2   3  -4 2800.09 248.195   1
   2  -3   5 123.683 46.9955   1
  -2   3  -5 79.9782 49.6847   1
  -2   3  -6 1345.51 203.330   1
   2  -3   6 1635.52 165.301   1
   2  -3   7 278.084 75.6996   1
   2  -3   8 149.444 62.5775   1
   2  -3   9 173.247 72.3657   1
  -2   2   0 1863.21 147.390   1
   2  -2   1 10696.0 336.909   1
  -2   2  -1 10625.3 310.522   1
  -2   2  -2 7347.22 301.246   1
   2  -2   2 6293.20 252.392   1
  -2   2  -3 2103.71 184.336   1
   2  -2   3 2144.67 153.837   1
  -2   2  -4 1797.36 185.172   1
   2  -2   4 1903.62 166.860   1
   2  -2   5 137.035 49.4029   1
   2  -2   6 13056.0 491.383   1
   2  -2   7-19.1256 29.1521   1
   2  -2   8 2930.62 253.563   1
   2  -2   9 501.404 109.534   1
   2  -1   0 3289.52 154.549   1
  -2   1   0 3445.09 130.816   1
  -2   1  -1 857.510 81.2838   1
   2  -1   1 801.052 70.4896   1
   2  -1   2 11597.4 324.790   1
  -2   1  -2 12202.1 346.956   1
   2  -1   3 11099.9 354.500   1
   2  -1   4 40.7324 25.4937   1
   2  -1   5 1359.55 144.468   1
   2  -1   6 2459.73 206.700   1
  -2  -1   6 2003.91 141.567   1
  -2  -1   5 7125.06 240.300   1
  -2  -1   4 113.608 27.8338   1
  -2  -1   3 105850. 680.678   1
  -2  -2  10 216.666 63.8911   1
  -2  -2   9 55.4806 35.2477   1
  -2  -2   8 783.278 106.614   1
  -2  -2   7 190.944 50.3493   1
  -2  -2   6 338.452 65.8061   1
  -2  -2   5 6476.09 228.777   1
   2   2  -4 15676.8 406.631   1
  -2  -2   4 16293.1 347.819   1
  -2  -2   3 3686.30 177.315   1
   2   2  -3 3759.63 167.372   1
   2   2  -2-33.9505 12.8848   1
  -2  -3   9 252.417 61.7215   1
  -2  -3   8 3217.62 209.101   1
  -2  -3   7 96.5789 38.8892   1
  -2  -3   6 1237.87 123.680   1
   2   3  -5 4048.41 245.453   1
  -2  -3   5 4027.67 200.715   1
  -2  -3   4 11761.3 422.624   1
   2   3  -4 10990.7 370.932   1
   2   3  -3 5059.62 206.059   1
   2   3  -2 1441.67 130.635   1
  -2  -4   8 477.361 88.1261   1
   2   4  -7 344.763 99.8899   1
  -2  -4   7 383.920 73.2526   1
  -2  -4   6 3250.85 258.094   1
   2   4  -6 8033.30 394.815   1
   2   4  -5 67.7087 39.0121   1
  -2  -4   5 155.737 66.2765   1
   2   4  -4 291.958 60.4364   1
   2   4  -3 1381.88 115.744   1
   2   4  -2 8553.10 347.495   1
   2   5  -7 493.131 115.557   1
  -2  -5   7 423.044 116.627   1
   2   5  -6 424.716 100.154   1
  -2  -5   6 489.619 118.653   1
   2   5  -5 7.29609 22.3271   1
   2   5  -4 1752.74 160.793   1
   2   5  -3 72.1163 36.9936   1
   2   6  -6 978.889 164.799   1
   2   6  -5 1689.49 175.374   1
   2   6  -4 312.387 73.5752   1
   2   6  -3 515.807 110.118   1
   2   7  -5 989.716 146.522   1
   2   7  -4 503.010 97.8154   1
   2   7  -3 570.727 128.050   1
   2   8  -3 754.865 157.839   1
   2   8  -2 394.798 115.516   1
  -3   8   0 461.683 144.884   1
  -3   8  -1 9.47891 41.8395   1
  -3   7   0 213.029 95.7754   1
  -3   7  -1 45.3958 51.5080   1
  -3   7  -2 256.542 82.8657   1
  -3   7  -3 403.380 110.450   1
  -3   6   0 23.5308 42.8592   1
  -3   6  -1 1384.65 184.239   1
  -3   6  -2 5.10619 24.7184   1
  -3   6  -3 3977.54 316.020   1
  -3   6  -4 1672.83 209.372   1
   3  -6   5 419.597 142.024   1
  -3   6  -5 331.938 116.636   1
  -3   5   0 242.723 88.3267   1
  -3   5  -1-60.8318 40.0650   1
  -3   5  -2 172.346 61.8674   1
   3  -5   3-44.4123 50.3700   1
  -3   5  -3-1.61771 23.3019   1
  -3   5  -4 112.268 61.2503   1
   3  -5   4 158.433 82.4439   1
   3  -5   5 2310.88 260.877   1
  -3   5  -5 1924.30 250.258   1
   3  -5   6 2766.43 256.566   1
  -3   5  -6 2936.41 331.693   1
  -3   5  -7 658.981 163.237   1
   3  -5   7 617.472 125.368   1
  -3   4   0 3577.70 282.674   1
  -3   4  -1 867.717 114.210   1
   3  -4   2 4452.43 338.083   1
  -3   4  -2 4446.94 278.772   1
   3  -4   3 930.786 156.657   1
  -3   4  -3 883.471 132.032   1
   3  -4   4 460.341 88.4055   1
  -3   4  -4 549.156 119.575   1
  -3   4  -5 3869.00 345.188   1
   3  -4   5 3585.99 265.003   1
  -3   4  -6 1244.51 200.284   1
   3  -4   6 1213.97 165.448   1
  -3   4  -7 520.651 151.631   1
   3  -4   7 849.136 141.509   1
   3  -4   8 84.4600 50.5607   1
  -3   3   0 4620.86 273.153   1
  -3   3  -1 20.4167 22.0351   1
   3  -3   1 46.7116 36.7306   1
   3  -3   2 3802.77 243.867   1
  -3   3  -2 4039.45 239.420   1
  -3   3  -3 36.7568 34.1267   1
   3  -3   3 934.234 116.548   1
  -3   3  -4 4199.44 317.936   1
   3  -3   4 4147.57 262.390   1
   3  -3   5 535.839 97.8728   1
  -3   3  -5 576.550 125.850   1
  -3   3  -6 152.476 79.3690   1
   3  -3   6 167.359 58.1422   1
   3  -3   7 388.764 92.8825   1
   3  -3   8 1045.80 162.703   1
   3  -3   9 90.5001 59.3125   1
  -3   2   1 2609.06 176.929   1
  -3   2   0 12197.9 321.950   1
   3  -2   1 742.432 88.1491   1
  -3   2  -1 835.247 92.9815   1
  -3   2  -2 14523.0 459.306   1
   3  -2   2 13394.4 391.295   1
  -3   2  -3 58.4987 36.6436   1
   3  -2   3 61.1713 30.3704   1
  -3   2  -4 6569.21 381.817   1
   3  -2   4 7613.68 352.530   1
   3  -2   5 85.6780 43.2900   1
   3  -2   6 1956.24 201.534   1
   3  -2   7 10.9071 27.8549   1
   3  -2   8 343.416 94.7218   1
   3  -2   9-15.6584 32.2525   1
  -3   1   1 5634.96 178.595   1
   3  -1   0 1897.60 105.192   1
  -3   1   0 2192.48 117.394   1
  -3   1  -1 8596.11 298.093   1
   3  -1   1 8739.20 255.597   1
  -3   1  -2 320.490 66.7287   1
   3  -1   2 301.392 57.7650   1
   3  -1   3 9523.78 360.063   1
   3  -1   4 5593.06 286.696   1
   3  -1   5 1491.22 156.276   1
   3  -1   6 192.851 63.0440   1
   3   0   0 2086.98 103.164   1
   3   0   1 736.287 77.1028   1
  -3  -1   8 55.8753 29.2532   1
  -3  -1   7 328.147 58.0302   1
  -3  -1   6 1015.16 90.6065   1
  -3  -1   5 84.1808 24.8520   1
  -3  -1   4 973.110 69.0122   1
  -3  -2   9 9.68655 20.6050   1
  -3  -2   8 662.303 91.9019   1
  -3  -2   7 53.1318 28.4194   1
  -3  -2   6 32.0859 19.8383   1
  -3  -2   5 4566.60 183.294   1
  -3  -2   4 420.118 53.8055   1
   3   2  -3 675.483 61.7180   1
   3   2  -2 10362.4 234.266   1
  -3  -3   9 468.819 80.0778   1
  -3  -3   8 3262.75 203.789   1
  -3  -3   7 35.2044 25.7614   1
  -3  -3   6 255.410 51.8865   1
   3   3  -5-0.26338 18.4899   1
  -3  -3   5 276.947 67.3061   1
   3   3  -4 2861.28 171.725   1
   3   3  -3 6259.89 206.583   1
  -3  -4   8 1265.89 136.562   1
  -3  -4   7 824.804 133.183   1
  -3  -4   6 5611.25 349.876   1
   3   4  -6 5474.43 312.831   1
   3   4  -5 267.826 64.9133   1
   3   4  -4 93.4072 33.9760   1
   3   4  -3 98.7829 33.4694   1
   3   5  -7 46.0381 43.7011   1
   3   5  -6 1039.47 148.352   1
   3   5  -5 146.872 49.6958   1
   3   5  -4 2829.07 190.006   1
   3   5  -3 1544.09 165.209   1
   3   6  -6 55.4167 47.6176   1
   3   6  -5 482.934 90.8573   1
   3   6  -4 1733.37 159.029   1
   3   6  -3 635.186 120.118   1
   3   7  -4 351.004 79.1988   1
   3   7  -3 687.785 137.414   1
  -4   7   1 552.020 144.982   1
  -4   7   0-42.6865 55.7336   1
  -4   7  -1 1280.76 171.576   1
  -4   7  -2 200.339 80.1465   1
  -4   6   1 929.773 172.724   1
  -4   6   0 425.387 119.422   1
  -4   6  -1 53.4111 41.1432   1
  -4   6  -2 1607.79 204.463   1
  -4   6  -3 166.817 72.3927   1
  -4   6  -4 35.4734 47.8260   1
   4  -6   4 30.6033 54.5998   1
  -4   5   1 2938.03 282.249   1
  -4   5   0 499.164 110.513   1
  -4   5  -1 699.228 117.840   1
  -4   5  -2 32.2515 35.6069   1
  -4   5  -3 84.0648 50.4881   1
   4  -5   3 152.044 80.9716   1
   4  -5   4 144.697 81.8330   1
  -4   5  -4 79.7184 62.2186   1
   4  -5   5 231.487 86.4172   1
  -4   5  -5 233.304 101.400   1
   4  -5   6 787.671 135.654   1
  -4   5  -6 704.555 168.830   1
  -4   4   1 3896.59 309.066   1
  -4   4   0 853.786 115.100   1
  -4   4  -1 1041.09 137.970   1
   4  -4   2 4565.99 369.750   1
  -4   4  -2 5336.33 318.350   1
   4  -4   3-25.3958 38.5179   1
  -4   4  -3 91.3585 59.1807   1
   4  -4   4 201.791 64.6971   1
  -4   4  -4 169.885 78.8671   1
  -4   4  -5 28.5692 44.1991   1
   4  -4   5 81.4052 46.8799   1
  -4   4  -6 1030.00 200.411   1
   4  -4   6 995.718 156.006   1
   4  -4   7 217.805 77.7817   1
  -4   3   1 1288.55 153.551   1
  -4   3   0 129.233 42.9117   1
   4  -3   1 7241.65 406.707   1
  -4   3  -1 7997.52 339.938   1
  -4   3  -2 309.000 80.4503   1
   4  -3   2 257.596 67.6334   1
  -4   3  -3 244.132 81.0040   1
   4  -3   3 209.416 60.1068   1
  -4   3  -4 12.7104 33.2192   1
   4  -3   4 72.1902 40.9164   1
  -4   3  -5 867.285 167.273   1
   4  -3   5 863.102 129.065   1
   4  -3   6 530.673 105.279   1
   4  -3   7 250.776 79.3767   1
   4  -3   8 806.007 146.223   1
  -4   2   1 140.370 34.6636   1
   4  -2   0 1322.41 141.802   1
  -4   2   0 1423.95 122.249   1
   4  -2   1 8304.07 281.464   1
  -4   2  -1 3566.23 239.946   1
   4  -2   2 15010.7 439.931   1
  -4   2  -2 14779.5 517.780   1
  -4   2  -3 34713.8 811.977   1
   4  -2   3 33762.4 685.145   1
   4  -2   4 166.910 56.9890   1
  -4   2  -4-87.1348 55.4727   1
   4  -2   5 178.164 65.6449   1
   4  -2   6 441.831 100.434   1
   4  -2   7 1918.63 218.049   1
   4  -2   8 782.387 147.763   1
   4  -2   9 319.053 99.4364   1
  -4   1   2 3150.39 159.131   1
  -4   1   1 7315.42 214.478   1
  -4   1   0 1877.44 134.124   1
   4  -1   0 1426.53 98.2826   1
  -4   1  -1 4967.63 237.960   1
   4  -1   1 5004.05 211.147   1
   4  -1   2 353.854 70.5305   1
   4  -1   3 20959.5 575.924   1
   4  -1   4 36.1407 31.0026   1
   4  -1   5 903.318 129.986   1
   4  -1   6 757.201 122.608   1
   4   0  -1 26.1660 12.3441   1
   4   0   0 212.315 40.3571   1
   4   0   1 3484.49 178.720   1
   4   0   2 2982.67 193.781   1
  -4  -1   9 1272.71 113.538   1
  -4  -1   8 174.048 41.4328   1
  -4  -1   7 530.696 64.0240   1
  -4  -1   6 3552.80 149.745   1
  -4  -1   5 3.12619 9.28152   1
  -4  -2   9 11.6766 20.4809   1
  -4  -2   8 48.0853 25.8156   1
  -4  -2   7 444.706 61.3641   1
  -4  -2   6 22266.9 403.861   1
  -4  -2   5 30.2591 18.7402   1
   4   2  -3 34.4034 14.3606   1
  -4  -3   8 180.665 47.2086   1
  -4  -3   7 738.209 87.4116   1
  -4  -3   6 2158.14 180.307   1
   4   3  -5 690.775 95.2797   1
   4   3  -4 2040.08 131.470   1
   4   3  -3 87.9407 23.8206   1
  -4  -4   7 301.214 82.7542   1
   4   4  -6 1040.60 133.675   1
   4   4  -5 159.578 49.9164   1
   4   4  -4 6389.45 238.952   1
   4   4  -3 24.0898 23.3489   1
   4   5  -6 35.0220 37.3569   1
   4   5  -5 3895.24 225.543   1
   4   5  -4 2185.68 156.892   1
   4   5  -3 181.458 58.6224   1
   4   6  -5 1750.91 162.020   1
   4   6  -4 357.451 70.3777   1
   4   6  -3 615.057 116.016   1
   4   7  -4 136.904 47.1106   1
   4   7  -3 714.747 139.513   1
  -5   7   2 134.247 78.2035   1
  -5   7   1 1143.70 214.315   1
  -5   7   0 80.0075 52.6722   1
  -5   6   2 117.352 69.1195   1
  -5   6   1 386.060 119.073   1
  -5   6   0 29.7090 32.7270   1
  -5   6  -1 13377.0 580.314   1
  -5   6  -2 418.074 110.083   1
  -5   6  -3 21.9317 40.0746   1
  -5   5   2 4237.24 340.027   1
  -5   5   1 207.221 81.1675   1
  -5   5   0 165.141 60.4780   1
  -5   5  -1 23.0665 33.5528   1
  -5   5  -2 228.229 78.1041   1
   5  -5   3 2428.55 308.204   1
  -5   5  -3 3285.45 321.060   1
   5  -5   4 153.901 86.7585   1
  -5   5  -4 124.238 75.8646   1
   5  -5   5 233.455 90.3811   1
  -5   5  -5 212.716 101.908   1
  -5   4   2 1643.43 200.589   1
  -5   4   1-5.83215 23.2184   1
  -5   4   0 265.899 70.7188   1
  -5   4  -1 496.816 99.3749   1
  -5   4  -2 162.788 66.2732   1
   5  -4   2 31.6242 46.4425   1
   5  -4   3 5949.88 415.243   1
  -5   4  -3 5621.73 397.579   1
   5  -4   4 2072.88 206.455   1
  -5   4  -4 2387.04 285.074   1
  -5   4  -5 106.648 70.9180   1
   5  -4   5 128.905 59.0820   1
  -5   4  -6-23.9327 55.6008   1
   5  -4   6-32.6382 38.8732   1
  -5   3   2 2989.43 238.860   1
  -5   3   1 1457.40 136.471   1
  -5   3   0 2812.05 206.564   1
   5  -3   1 799.525 141.480   1
  -5   3  -1 911.816 127.543   1
   5  -3   2 513.272 96.0964   1
  -5   3  -2 511.351 108.986   1
  -5   3  -3 65.8346 50.9122   1
   5  -3   3 2.41640 19.9083   1
  -5   3  -4 2475.44 266.715   1
   5  -3   4 2277.28 214.450   1
  -5   3  -5 3031.71 330.203   1
   5  -3   5 3301.85 263.436   1
   5  -3   6 1775.51 200.010   1
   5  -3   7 32.4017 36.0494   1
  -5   2   2 680.631 82.6800   1
  -5   2   1 28.0718 22.4458   1
  -5   2   0-5.39528 18.5505   1
   5  -2   0 15.3658 28.6463   1
   5  -2   1 1632.87 132.735   1
  -5   2  -1 541.266 100.209   1
  -5   2  -2 494.363 100.096   1
   5  -2   2 517.232 88.0655   1
  -5   2  -3 660.123 128.708   1
   5  -2   3 793.565 112.206   1
   5  -2   4 230.285 67.5476   1
   5  -2   5 9.36791 30.4071   1
   5  -2   6 14.1791 30.2124   1
   5  -2   7 194.429 75.3918   1
   5  -2   8 294.376 96.3748   1
  -5   1   3 3440.97 169.676   1
  -5   1   2 259.644 42.2025   1
  -5   1   1 26286.8 481.431   1
  -5   1   0 996.316 105.041   1
   5  -1   0 1127.00 96.3793   1
  -5   1  -1 9691.44 377.101   1
   5  -1   1 9626.14 315.110   1
   5  -1   2 84.9370 38.6478   1
   5  -1   3 72.2012 39.5909   1
   5  -1   4 433.371 95.8425   1
   5  -1   5 4048.07 290.554   1
   5  -1   6 72.7549 46.7743   1
   5   0  -1 86.0937 21.5825   1
   5   0   0 206.163 40.1954   1
   5   0   1-20.8235 21.9926   1
   5   0   2 7163.98 303.044   1
   5   0   3 1976.53 184.168   1
  -5  -1   8 2717.56 148.184   1
  -5  -1   7 3.52110 12.7440   1
  -5  -1   6 703.513 57.8722   1
   5   1  -1 107.099 24.1070   1
  -5  -2   8 118.846 34.0383   1
  -5  -2   7 1741.16 108.667   1
  -5  -2   6 202.473 45.0468   1
  -5  -3   7 252.021 64.2708   1
   5   3  -4 487.701 60.5370   1
   5   3  -3 2271.91 98.2648   1
   5   4  -5-11.3091 23.6149   1
   5   4  -4 279.755 48.2003   1
   5   4  -3 3955.10 201.575   1
   5   5  -5 1045.85 115.541   1
   5   5  -4 35.6138 23.9822   1
   5   5  -3-99.2894 44.3941   1
   5   6  -4 55.5249 30.4621   1
   5   6  -3 20.1976 32.5125   1
   5   7  -3 287.694 84.6626   1
  -6   6   3 240.977 94.1181   1
  -6   6   2 14.7698 43.7250   1
  -6   6   1 145.922 58.9677   1
  -6   6   0 1049.15 164.475   1
  -6   5   3 2646.42 271.874   1
  -6   5   2 174.034 76.5752   1
  -6   5   1 165.550 61.3319   1
  -6   5   0 26.5529 35.6938   1
  -6   5  -1 826.636 143.812   1
  -6   5  -2 236.042 88.0906   1
   6  -5   3 123.337 83.2352   1
  -6   5  -3 89.0204 66.0952   1
  -6   4   3 5.81649 33.0203   1
  -6   4   2 1341.65 156.268   1
  -6   4   1 12.6582 26.3826   1
  -6   4   0 88.5368 47.3895   1
  -6   4  -1 94.2518 52.6042   1
   6  -4   2 82.4749 64.3452   1
  -6   4  -2 107.618 63.9894   1
  -6   4  -3 224.265 94.2022   1
   6  -4   3 178.894 81.7015   1
   6  -4   4 338.486 86.4646   1
  -6   4  -4 338.541 115.427   1
  -6   4  -5 185.462 97.1458   1
   6  -4   5 180.302 71.1565   1
  -6   3   3 56.8430 41.6949   1
  -6   3   2 2794.63 189.069   1
  -6   3   1 86.3575 40.8977   1
  -6   3   0 231.707 65.2777   1
   6  -3   1 4804.05 356.388   1
  -6   3  -1 6528.88 374.077   1
   6  -3   2 210.160 68.1293   1
  -6   3  -2 124.663 65.1981   1
   6  -3   3 13.7983 26.2179   1
  -6   3  -3 77.5178 55.7368   1
  -6   3  -4 103.607 70.4108   1
   6  -3   4 144.265 60.8169   1
   6  -3   5 426.174 102.672   1
   6  -3   6 513.873 114.792   1
  -6   2   3 1827.26 128.501   1
  -6   2   2 6689.45 266.085   1
  -6   2   1 2949.18 194.584   1
   6  -2   0 2170.75 211.205   1
  -6   2   0 1574.61 161.677   1
   6  -2   1 596.095 90.3970   1
  -6   2  -1 526.950 101.835   1
  -6   2  -2 78.7082 50.0618   1
   6  -2   2 36.5107 30.1857   1
   6  -2   3 904.018 126.399   1
   6  -2   4 7.67072 23.3965   1
   6  -2   5 3.98285 26.3119   1
   6  -2   6 310.313 99.2891   1
   6  -2   7 180.333 76.6301   1
  -6   1   4 2310.34 125.566   1
  -6   1   3 172.563 33.9039   1
  -6   1   2 2.33099 14.7079   1
  -6   1   1 38.1167 25.1835   1
  -6   1   0 3733.16 226.432   1
   6  -1   0 3294.25 167.688   1
   6  -1   1 6972.75 289.510   1
   6  -1   2 462.164 81.8137   1
   6  -1   3 4427.53 296.163   1
   6  -1   4 142.346 60.6006   1
   6  -1   5 3368.22 289.604   1
   6  -1   6 392.204 104.082   1
   6   0  -1 2610.34 131.785   1
   6   0   0 9639.81 280.475   1
   6   0   1 115.766 40.9558   1
   6   0   2 2354.29 194.200   1
   6   0   3 29.6058 30.4042   1
   6   0   4 209.734 70.7685   1
  -6  -1   7 63.2446 17.0690   1
   6   1  -1 39.9496 18.0191   1
   6   3  -3 8.58038 7.54133   1
   6   4  -5 83.3833 33.3927   1
   6   4  -4-4.35278 12.6689   1
   6   4  -3 237.549 47.4995   1
   6   5  -4-32.7552 22.8691   1
   6   5  -3 5915.55 280.326   1
   6   6  -3 2301.01 195.421   1
  -7   5   2 4175.26 287.845   1
  -7   5   1 52.1540 43.8902   1
  -7   4   4-54.1466 49.2972   1
  -7   4   3 2836.96 222.007   1
  -7   4   2-1.79391 22.8780   1
  -7   4   1 189.020 64.7708   1
  -7   4   0 624.517 118.556   1
  -7   4  -1 55.6366 51.5706   1
   7  -4   2-22.6213 50.8103   1
  -7   4  -2-26.0099 48.0156   1
  -7   4  -3 83.2206 66.1306   1
   7  -4   3 72.7691 63.0037   1
  -7   3   4 378.795 85.7846   1
  -7   3   3 228.054 56.7815   1
  -7   3   2 49.9911 33.8744   1
  -7   3   1 321.377 75.6007   1
  -7   3   0 82.1490 49.2580   1
  -7   3  -1 170.132 73.6175   1
   7  -3   1 201.294 84.8771   1
  -7   3  -2-5.20205 34.3045   1
   7  -3   2-7.81886 29.0124   1
   7  -3   3 4.31472 24.5914   1
  -7   3  -3-82.7634 63.1998   1
   7  -3   4 10.8689 29.7282   1
  -7   2   5 239.128 61.6022   1
  -7   2   4 593.606 73.0584   1
  -7   2   3 1579.36 126.786   1
  -7   2   2 133.244 45.1057   1
  -7   2   1 7335.61 344.592   1
   7  -2   0 1294.05 169.499   1
  -7   2   0-25.4740 32.0981   1
  -7   2  -1 766.870 129.250   1
   7  -2   1 262.108 69.3613   1
   7  -2   2 255.150 68.3639   1
   7  -2   3-16.5922 28.7609   1
   7  -2   4 4493.95 307.337   1
   7  -2   5 1288.88 174.432   1
   7  -2   6 164.911 75.4607   1
  -7   1   5 508.319 49.9463   1
  -7   1   4 811.205 68.1038   1
  -7   1   3-25.5584 20.9709   1
  -7   1   2-7.16939 17.6713   1
  -7   1   1 60.4380 34.0760   1
   7  -1   0 391.004 69.6745   1
   7  -1   1 185.652 53.2734   1
   7  -1   2 30.3499 28.5314   1
   7  -1   3 997.780 141.139   1
   7  -1   4 77.1337 49.0638   1
   7  -1   5 246.169 85.8628   1
   7  -1   6 234.808 89.6820   1
   7   0  -1 822.985 92.2349   1
   7   0   0 2441.17 154.034   1
   7   0   1 521.853 87.1608   1
   7   0   3-32.1205 35.7080   1
   7   0   4 2161.16 220.019   1
   7   1  -1 1026.27 77.1544   1
   7   1   0 520.726 78.2772   1
   7   1   1 3517.51 217.342   1
   7   1   2 274.837 75.7240   1
   7   4  -4 2249.01 115.368   1
   7   4  -3 35.6729 18.7670   1
   7   5  -3 75.5954 35.9245   1
  -8   3   2 325.336 79.0082   1
  -8   3   1 683.813 120.680   1
  -8   3   0 63.8211 51.5532   1
   8  -3   1 39.8658 51.7587   1
  -8   3  -1 110.620 63.0775   1
  -8   2   4 38.9623 24.5191   1
  -8   2   3 77.9375 37.7475   1
  -8   2   2 338.662 76.4625   1
  -8   2   1 371.924 82.3330   1
  -8   2   0 525.541 107.554   1
   8  -2   0 523.641 112.386   1
   8  -2   1 86.3263 49.6813   1
   8  -2   2 327.130 79.2583   1
   8  -2   3 252.271 77.9837   1
  -8   1   4 1024.72 82.7383   1
  -8   1   3 1463.30 115.985   1
   8  -1   0 1844.19 170.115   1
   8  -1   1 133.393 47.6105   1
   8  -1   2 1582.29 164.306   1
   8  -1   3 68.1584 42.3118   1
   8  -1   4 332.044 95.6916   1
   8  -1   5 571.491 128.512   1
   8   0  -1 265.771 61.9811   1
   8   0   0 28.2480 23.7042   1
   8   0   1 5.72389 19.9184   1
   8   0   2 3437.67 262.386   1
   8   0   3 100.979 55.4679   1
   8   0   4 3065.04 284.703   1
   8   0   5-17.0472 36.5144   1
   8   1  -1 152.339 34.2525   1
   8   1   0 412.471 71.0334   1
   8   1   1 927.050 125.517   1
   8   1   2-79.6126 45.5485   1
   8   2  -1 73.4294 28.9114   1
   8   2   0-14.0627 26.7844   1
   9   0   0 5.37688 18.8332   1
   9   0   1 126.459 47.9366   1
   9   1   0 156.906 44.5474   1
   9   1   1 494.987 94.4960   1
   9   1   2-0.09203 29.5737   1
   9   1   3 371.906 98.5312   1
   9   2   0 643.896 98.0035   1
   9   2   1 141.660 57.4831   1
   0   0   0    0.00    0.00   0
TITL dom1 in P-1
REM P-1 (#2 in standard setting)
CELL 0.28965   6.403432   6.767561   8.399524  72.4023  84.0227  81.6358
ZERR    6.00   0.001774   0.002226   0.002931   0.0301   0.0262   0.0259
LATT  1
SFAC O Si
UNIT 12.00 6.00
TREF
HKLF 4
END
;
_shelx_hkl_checksum   13601

# start Validation Reply Form
_vrf_ATOM007_Coesite-V_56.73GPa
;
PROBLEM: _atom_site_aniso_label is missing
RESPONSE: Due to incompleteness of the dataset thermal parameters were refined
 in isotropic approximation.

;
_vrf_PLAT088_Coesite-V_56.73GPa
;
PROBLEM: Poor Data / Parameter Ratio ....................       6.93 Note  
RESPONSE: Poor data/parameter ratio is due to low symmetry of the structure 
(P-1), big amount of the parameters to refine (23 atoms) and incompleteness 
of the dataset (measurement in a diamond anvil cell).


;
_vrf_PLAT911_Coesite-V_56.73GPa
;
PROBLEM: Missing FCF Refl Between Thmin & STh/L=    0.600        847 Report
RESPONSE: Certain part of the reflections is missing due to geometry 
of the experiment. The metallic body of the diamond anvil cell 
absorbs more than 60% of the reflections.

;
# end Validation Reply Form
